# Supplementary material for: Distinct metabolomic signatures in allergic rhinitis with concurrent chronic spontaneous urticaria: an untargeted metabolomics analysis reveals novel biomarkers and pathway alterations
Source: Front Immunol. 2025 Jun 10;16:1555664. doi: 10.3389/fimmu.2025.1555664 (PMC12185459; doi:10.3389/fimmu.2025.1555664)
Supplement: Supplementary file 1 [file SupplementaryFile1.xlsx]

## Sheet: Sheet1
Index	Compounds	Class I	Class II	Formula
MW0057055	1,2-Dilinoleoyl-SN-glycero-3-phosphocholine	GP	PC	C44H80NO8P
MEDP0058	L-Saccharopine	Amino acid and Its metabolites	Amino acids	C11H20N2O6
MW0124396	Imiquimod	Heterocyclic compounds	Heterocyclic compounds	C14H16N4
MW0005091	4-Hydroxybenzoic acid	Organic acid and Its derivatives	Organic acid and Its derivatives	C7H6O3
MEDN1476	Allantoic acid	Organic acid and Its derivatives	Organic acid and Its derivatives	C4H8N4O4
MW0146861	Brevetoxin A	Heterocyclic compounds	Heterocyclic compounds	C49H70O13
MW0154557	N-Butyl-11-[(7R,8R,9S,13S,14S,17S)-3,17-dihydroxy-13-methyl-7,8,9,11,12,13,14,15,16,17-decahydro-6H-cyclopenta[A]phenanthren-7-YL]-N-methylundecanamide	Hormones and hormone related compounds	Hormones and hormone related compounds	C34H55NO3
FDATP00503	Brompheniramine maleate	Others	Medicine	C20H23BrN2O4
MW0126293	Pyrazinamide	Organic acid and Its derivatives	Organic acid and Its derivatives	C5H5N3O
MW0169809	S-adenosyl-L-homocysteine	Nucleotide and Its metabolites	Nucleotide and Its metabolites	C14H20N6O5S
MEDP0525	N-Acetyl-L-alanine	Amino acid and Its metabolites	Amino acid derivatives	C5H9NO3
MW0115448	Trichloroethanol glucuronide	Organic acid and Its derivatives	Organic acid and Its derivatives	C8H11Cl3O7
MW0142582	2-thio PAF	Organic acid and Its derivatives	Phosphoric acids	C26H55NO6PS+
ZINC5141297	Bianfugecine	Alkaloids	Aporphine alkaloids	C18H13NO3
MW0012026	1-Palmitoyl-2-pyrenedecanoylphosphatidylcholine	Heterocyclic compounds	Heterocyclic compounds	C50H76NO8P
MW0157377	Teleocidin B-1	Benzene and substituted derivatives	Benzene and substituted derivatives	C28H41N3O2
MW0053905	Nbd-ceramide	Benzene and substituted derivatives	Benzene and substituted derivatives	C30H49N5O6
MW0122211	6-Hydroxynicotinonitrile	Heterocyclic compounds	Heterocyclic compounds	C6H4N2O
MW0145223	N-(2-hydroxyethyl-1,1,2,2-d4)-5Z,8Z,11Z,14Z-eicosatetraenamide	Alcohol and amines	Amines	C22H37NO2
MW0111241	Palmitoleoyl Ethanolamide	FA	Others	C18H35NO2
MW0063564	C24:1 Sphingomyelin	SP	SM	C47H93N2O6P
MW0107880	L-Homophenylalanine	Amino acid and Its metabolites	Amino acids	C10H13NO2
MEDL02553	Piperine	Heterocyclic compounds	Heterocyclic compounds	C17H19NO3
MW0120700	N-(1-benzylpiperidin-4-yl)-6,7-dimethoxy-2-(4-methyl-1,4-diazepan-1-yl)quinazolin-4-amine	Heterocyclic compounds	Heterocyclic compounds	C28H38N6O2
MW0169224	Glimepiride	Amino acid and Its metabolites	polypeptide	C24H34N4O5S
MW0155600	Plakinamine A	Terpenoids	Triterpene	C29H46N2
MW0062212	Prostaglandin A1 ethyl ester	Hormones and hormone related compounds	Hormones and hormone related compounds	C22H36O4
MW0125868	N-Nitroso-pyrrolidine	Heterocyclic compounds	Heterocyclic compounds	C4H8N2O
MW0125649	Navitoclax	Heterocyclic compounds	Heterocyclic compounds	C47H55ClF3N5O6S3
MW0011918	1,2-Dipalmitoyl-sn-glycero-3-phosphoethanolamine	GP	PS	C37H74NO8P
MW0121349	6-Chloro-2-(2-chloroethyl)-1H-benzimidazole	Benzene and substituted derivatives	Benzene and substituted derivatives	C9H8Cl2N2
MW0108535	2-(pyrrolidin-1-yl)-N-(4-sulfamoylphenyl)acetamide	Alcohol and amines	Amines	C12H17N3O3S
FDATN01270	Amaranth	Benzene and substituted derivatives	Benzene and substituted derivatives	C20H11N2Na3O10S3
MW0141917	3-(2-Hydroxyphenyl)catechol	Benzene and substituted derivatives	Benzene and substituted derivatives	C12H10O3
MW0015216	7-Ketodeoxycholic acid	Bile acids	Bile acids	C24H38O5
MW0063246	Pyrrolidino PAF C-16	Others	Others	C28H56NO7P
MW0063341	Rhizoxin	Heterocyclic compounds	Heterocyclic compounds	C35H47NO9
MW0016007	Avenestergenin A2	Others	Hydrocarbon derivatives	C37H52O7
MW0144003	7-Xylosyl-10-deacetyltaxol	Alcohol and amines	Alcohols	C50H57NO17
MW0062136	(2R)-2-[(2R,3R,4S)-3,4-bis(2-hydroxyethoxy)oxolan-2-yl]-2-hydroxyethyl dodecanoate	FA	Others	C22H42O8
FDATN00231	Detomidine hydrochloride	Others	Medicine	C12H15ClN2
MW0010429	Polyethylene	Others	Hydrocarbon derivatives	C12H14O4
MW0139575	Rhamnetin	Flavonoids	Flavonoid	C16H12O7
MW0138725	kuwanon Q	Heterocyclic compounds	Heterocyclic compounds	C40H38O9
MW0157181	Spirolucidine	Heterocyclic compounds	Heterocyclic compounds	C30H49N3O2
MW0054321	Leukotriene B4-3-aminopropylamide	FA	Oxidized lipids	C23H40N2O3
MW0120183	4-Amino-2-(methylthio)pyrimidine-5-carboxamide	Alcohol and amines	Amines	C6H8N4OS
MW0106469	Dimethyloxalylglycine	Aldehyde,Ketones,Esters	Esters	C6H9NO5
MW0111185	N,N-Dimethyl-N'-(3-thienylmethyl)-1,2-ethanediamine	Alcohol and amines	Amines	C9H16N2S
MW0139826	Theasinensin B	Heterocyclic compounds	Heterocyclic compounds	C37H30O18
MW0007592	Mesalazine	Organic acid and Its derivatives	Organic acid and Its derivatives	C7H7NO3
MW0000558	2,3-Dichloro-6-fluorophenylacetic acid	Benzene and substituted derivatives	Benzene and substituted derivatives	C8H5Cl2FO2
MW0140515	(D-Pen2,D-Pen5)-Enkephalin	Amino acid and Its metabolites	polypeptide	C30H39N5O7S2
MW0122842	Amlodipine	Heterocyclic compounds	Heterocyclic compounds	C20H25ClN2O5
MW0002703	2-Aminobenzamide	Benzene and substituted derivatives	Benzene and substituted derivatives	C7H8N2O
MEDP1658	LPC(O-18:1)	GP	LPC-O	C26H54NO6P
MW0125645	N-Arachidonylmaleimide	Alcohol and amines	Amines	C24H35NO2
MW0106072	Butanoic acid, 4-((1,2-dioxohexadecyl)amino)-, ethyl ester	Organic acid and Its derivatives	Organic acid and Its derivatives	C22H41NO4
MW0169545	N-[(3S)-Tetrahydro-2-oxo-3-furanyl]hexadecanamide	Amino acid and Its metabolites	Amino acid derivatives	C20H37NO3
MEDP1982	2-Methyl-1-pyrroline	Heterocyclic compounds	Heterocyclic compounds	C5H9N
MW0110189	Tyr-Asp	Amino acid and Its metabolites	Small Peptide	C13H16N2O6
MW0169271	DL-Homocystine	Amino acid and Its metabolites	Amino acids	C8H16N2O4S2
MW0124410	Indoleacetic acid	Organic acid and Its derivatives	Organic acid and Its derivatives	C10H9NO2
MW0112710	3,4-Di-O-galloylquinic acid	Organic acid and Its derivatives	Organic acid and Its derivatives	C21H20O14
MW0007364	Imibenconazole	Benzene and substituted derivatives	Benzene and substituted derivatives	C17H13Cl3N4S
MW0009924	Tideglusib	Benzene and substituted derivatives	Benzene and substituted derivatives	C19H14N2O2S
MW0106005	Benazepril	Amino acid and Its metabolites	Amino acid derivatives	C24H28N2O5
MW0007570	Medetomidine hydrochloride	Benzene and substituted derivatives	Benzene and substituted derivatives	C13H17ClN2
MW0140372	Myxol 2'-fucoside	Terpenoids	Terpenoids	C46H66O7
MW0063583	Sodium glycocholate	Bile acids	Bile acids	C26H42NNaO6
MW0102962	Trihydroxycoprostanoic acid	Bile acids	Bile acids	C28H48O5
MW0148207	Dehydroisocoproporphyrinogen	Heterocyclic compounds	Heterocyclic compounds	C36H36N4O8
MW0125188	Mirtazapine	Benzene and substituted derivatives	Benzene and substituted derivatives	C17H19N3
MW0052482	(4R,5S,15R)-15-[(2S,3R,4R)-3,4-dihydroxy-6-methyl-5-methylideneheptan-2-yl]-4,5-dihydroxy-2,16-dimethyl-9-oxatetracyclo[9.7.0.02,7.012,16]octadecan-8-one	Heterocyclic compounds	Heterocyclic compounds	C28H46O6
MEDP1904	LPE(18:2/0:0)	GP	PE	C23H44NO7P
MW0114786	Maduramicin	Steroids	Steroid	C47H83NO17
MW0012499	15(S)-HETE-d8	FA	Oxidized lipids	C20H32O3
MW0170057	delta-CEHC	Amino acid and Its metabolites	Small Peptide	C14H18O4
MW0055301	Neryl rhamnosyl-glucoside	Terpenoids	Terpenoids	C22H38O10
MEDL01942	Dibutyl phthalate	Benzene and substituted derivatives	Benzene and substituted derivatives	C16H22O4
MW0157322	Syrosingopine	Alkaloids	Alkaloids	C35H42N2O11
MW0126489	Rutaecarpine	Heterocyclic compounds	Heterocyclic compounds	C18H13N3O
MW0004446	4,4'-Methylenebis(2-methylaniline)	Benzene and substituted derivatives	Benzene and substituted derivatives	C15H18N2
MW0142730	3,6-Diamino-10-methylacridinium	Heterocyclic compounds	Heterocyclic compounds	C14H14N3+
MEDP1406	Carnitine C14:1	FA	CAR	C21H39NO4
MW0150710	HC-Toxin	Heterocyclic compounds	Heterocyclic compounds	C21H32N4O6
MW0141787	1-Methylphenanthrene	Benzene and substituted derivatives	Benzene and substituted derivatives	C15H12
MEDP0250	Riboflavin	CoEnzyme and vitamins	CoEnzyme and vitamins	C17H20N4O6
MEDN0109	Hyodeoxycholic acid	Bile acids	Bile acids	C24H40O4
MW0054947	Methylprednisolone	Hormones and hormone related compounds	Hormones and hormone related compounds	C22H30O5
MW0114383	Echinacoside	Benzene and substituted derivatives	Benzene and substituted derivatives	C35H46O20
MW0109079	Perindopril	Heterocyclic compounds	Heterocyclic compounds	C19H32N2O5
MW0139229	Ozagrel	Heterocyclic compounds	Heterocyclic compounds	C13H12N2O2
MW0054276	Lansiodide A	Organic acid and Its derivatives	Organic acid and Its derivatives	C38H61NO8
MW0000420	Ranitidine	Heterocyclic compounds	Heterocyclic compounds	C13H22N4O3S
MW0006534	Chlorcyclizine	Benzene and substituted derivatives	Benzene and substituted derivatives	C18H21ClN2
ZINC95913957	Obtusallene	Heterocyclic compounds	Heterocyclic compounds	C15H17Br2ClO2
MW0054652	Majonoside R2	Steroids	Steroidal saponins	C41H70O14
MW0012971	1-Palmitoyl-2-oleoylglycero-3-phosphoglycerol	GP	PG	C40H77O10P
MW0000158	Cabergoline	Alkaloids	Alkaloids	C26H37N5O2
MW0168952	Clarithromycin	Heterocyclic compounds	Heterocyclic compounds	C38H69NO13
MW0138325	Gossypetin 8-glucuronide 3-sulfate	Flavonoids	Flavonoid	C21H18O17S
MEDL00638	Taurocholic acid	Bile acids	Bile acids	C26H45NO7S
MW0169027	Dehydrocholic acid	Bile acids	Bile acids	C24H34O5
MW0157156	Spergualin	Amino acid and Its metabolites	Amino acid derivatives	C17H37N7O4
MW0147741	Concanamycin a	Heterocyclic compounds	Heterocyclic compounds	C46H75NO14
MW0153221	Lys-Gln-Ala-Gly-Asp-Val	Amino acid and Its metabolites	Small Peptide	C25H44N8O10
MW0147246	Castasterone	Aldehyde,Ketones,Esters	Ketones	C28H48O5
MW0124177	Furafylline	Heterocyclic compounds	Heterocyclic compounds	C12H12N4O3
MW0169791	Roxithromycin	Alcohol and amines	Alcohols	C41H76N2O15
MEDL01849	Solanidine	Alkaloids	Alkaloids	C27H43NO
MW0147249	Stachyurin	Heterocyclic compounds	Heterocyclic compounds	C41H28O26
MW0156557	Sceptrin	Heterocyclic compounds	Heterocyclic compounds	C22H24Br2N10O2
MW0154363	Neocarzinostatin chromophore	Heterocyclic compounds	Heterocyclic compounds	C35H33NO12
MEDP1238	Coniferyl acetate	Aldehyde,Ketones,Esters	Esters	C12H14O4
MW0006394	2,2-Bis(4-hydroxy-3-methylphenyl)propane	Benzene and substituted derivatives	Benzene and substituted derivatives	C17H20O2
MW0012935	(2r)-3-(Hexadecyloxy)-2-methoxypropyl 2-(trimethylammonio)ethyl phosphate	GP	PC	C25H54NO6P
MW0000003	Cinchonan-3,9-diol, 6'-methoxy-, (8alpha,9R)-	Alkaloids	Alkaloids	C20H24N2O3
MEDP0827	Isophorone	Aldehyde,Ketones,Esters	Ketones	C9H14O
MW0168249	Tungstic acid	Others	Others	H2O4W
MW0116986	Cetylpyridinium	Heterocyclic compounds	Pyridine and pyridine derivatives	C21H38N+
MW0013392	2-Aminohexadecanoic acid	Organic acid and Its derivatives	Organic acid and Its derivatives	C16H33NO2
MW0013619	1-O-Octadecyl-2-O-methyl-sn-glycero-3-phosphocholine	GP	PC	C27H58NO6P
MW0005664	Dizocilpine	Benzene and substituted derivatives	Benzene and substituted derivatives	C16H15N
MW0105417	Acetyl tributyl citrate	Organic acid and Its derivatives	Organic acid and Its derivatives	C20H34O8
MW0102823	Tomatidine	Alkaloids	Steroid alkaloids	C27H45NO2
MEDP1348	LPC(16:1/0:0)	GP	LPC	C24H48NO7P
MEDP0637	Phe-Pro	Amino acid and Its metabolites	Amino acids	C14H18N2O3
MW0111287	Sphinganine	SP	SPH	C18H39NO2
MW0108295	Methyl allophanate	Aldehyde,Ketones,Esters	Esters	C3H6N2O3
MW0017092	Cholic acid glucuronide	Organic acid and Its derivatives	Organic acid and Its derivatives	C30H48O11
MW0169283	2-Amino-1-phenylethanol	Alcohol and amines	Alcohols	C8H11NO
MW0013684	Chaps	Aldehyde,Ketones,Esters	Esters	C32H58N2O7S
MW0115226	Regorafenib	Benzene and substituted derivatives	Benzene and substituted derivatives	C21H15ClF4N4O3
MW0063839	3-[(2S)-1-hydroxy-2-[(1S,2S,6R)-2-[(E)-3-hydroxy-2-[(2R,3R,6S)-6-[(E,3S)-3-[(2R,3S,5R)-5-[(1S)-1-methoxyethyl]-3-methyloxolan-2-yl]but-1-enyl]-3-methyloxan-2-yl]prop-1-enyl]-6-methylcyclohexyl]propylidene]oxolane-2,4-dione	Alcohol and amines	Alcohols	C35H54O8
MW0013649	Allyl cyclohexanebutyrate	Organic acid and Its derivatives	Organic acid and Its derivatives	C13H22O2
MW0007425	Isopropamide	Benzene and substituted derivatives	Benzene and substituted derivatives	C23H33N2O+
MW0061346	Prostaglandin f1alpha	Hormones and hormone related compounds	Hormones and hormone related compounds	C20H36O5
MEDN1302	1D-myo-inositol 1,4-bisphosphate	Organic acid and Its derivatives	Organic acid and Its derivatives	C6H14O12P2
MW0013385	LPC(O-16:0/2:0)	GP	LPC	C26H54NO7P
MW0114593	Hexapropylene glycol	Alcohol and amines	Alcohols	C18H38O7
MW0102977	Triptophenolide	Terpenoids	Ditepenoids	C20H24O3
MW0194180	1,3-Benzenediol, 2-[3-methyl-6-(1-methylethenyl)-2-cyclohexen-1-yl]-5-pentyl-, (1R-trans)-	Alcohol and amines	Alcohols	C21H30O2
MW0162044	Ubiquinol-8	Benzene and substituted derivatives	Benzene and substituted derivatives	C49H76O4
MEDN1863	Carbocyclic thromboxane A2	Hormones and hormone related compounds	Hormones and hormone related compounds	C22H36O3
MW0193946	L-Tryptophan	Amino acid and Its metabolites	Amino acids	C11H12N2O2
MW0107902	L-Leucyl-L-alanine	Amino acid and Its metabolites	Small Peptide	C9H18N2O3
MW0126065	Pentafluorobenzenesulfonyl fluorescein	Benzene and substituted derivatives	Benzene and substituted derivatives	C26H11F5O7S
MW0137937	Deschlorothricin	Heterocyclic compounds	Heterocyclic compounds	C50H64O16
MW0125183	Miglitol	Heterocyclic compounds	Heterocyclic compounds	C8H17NO5
MEDP1637	11-Dehydrocorticosterone	Hormones and hormone related compounds	Hormones and hormone related compounds	C21H28O4
MW0107960	L-Threonine	Amino acid and Its metabolites	Amino acids	C4H9NO3
MW0010027	L-Valine	Amino acid and Its metabolites	Amino acids	C5H11NO2
MW0108521	N-[(R)-4-phosphopantothenoyl]-L-cysteine	Amino acid and Its metabolites	Amino acid derivatives	C12H23N2O9PS
MW0157201	Staphyloxanthin	Terpenoids	Terpenoids	C51H78O8
MW0105879	Asp-Trp	Amino acid and Its metabolites	Small Peptide	C15H17N3O5
MW0140662	(S)-4,5-dihydroxypentane-2,3-dione	Aldehyde,Ketones,Esters	Ketones	C5H8O4
MW0159322	Veratridine	Alkaloids	Alkaloids	C36H51NO11
MW0054716	Medroxyprogesterone acetate	Hormones and hormone related compounds	Hormones and hormone related compounds	C24H34O4
MW0107334	L-Histidine	Amino acid and Its metabolites	Amino acids	C6H9N3O2
MW0013395	1-hexadecanoyl-2-(5Z,8Z,11Z,14Z-eicosatetraenoyl)-sn-glycero-3-phosphoethanolamine	GP	PE	C41H74NO8P
MW0143454	4-Prenyldihydropinosylvin	Heterocyclic compounds	Heterocyclic compounds	C19H22O2
MW0125928	1-Methyl-6-oxo-1,6-dihydropyridine-3-carboxamide	Alcohol and amines	Amines	C7H8N2O2
MW0013218	Deoxy-epi-narasin	Organic acid and Its derivatives	Organic acid and Its derivatives	C43H72O10
MW0169297	Indole-3-carbinol	Heterocyclic compounds	Indole and Its derivatives	C9H9NO
MW0105888	Asparagine	Amino acid and Its metabolites	Amino acids	C4H8N2O3
MW0053611	Ginsenoside M7cd	Steroids	Steroid	C36H62O10
MW0156299	Quadrigemine A	Heterocyclic compounds	Heterocyclic compounds	C44H50N8
MW0144021	HMT-toxin	FA	Oxidized lipids	C41H68O13
MW0007713	Methyl 3-(4-methoxyphenyl)-2-oxopropanoate	Benzene and substituted derivatives	Benzene and substituted derivatives	C11H12O4
MW0164178	1-Stearoyl-2-hydroxy-sn-glycero-3-phosphoethanolamine	Others	Others	C23H48NO7P
MW0008738	1-(5-Ethylsulfanyl-1,3,4-thiadiazol-2-yl)-3-phenylurea	Benzene and substituted derivatives	Benzene and substituted derivatives	C11H12N4OS2
MEDL01912	Succinic acid semialdehyde	FA	FFA	C4H6O3
MEDP2241	SPH(d17:1)	SP	SPH	C17H35NO2
MEDN1006	Uric acid	Organic acid and Its derivatives	Organic acid and Its derivatives	C5H4N4O3
MW0114304	Maltose	Carbohydrates and Its metabolites	Sugars	C12H22O11
MW0106506	DL-Glutamine	Amino acid and Its metabolites	Amino acids	C5H10N2O3
MW0128319	1,3-dichloro-5-[(1E)-2-(4-methoxyphenyl)ethenyl]-benzene	Heterocyclic compounds	Heterocyclic compounds	C15H12Cl2O
MW0139282	Pentamycin	Heterocyclic compounds	Heterocyclic compounds	C35H58O12
MW0154587	Nonactin	Heterocyclic compounds	Heterocyclic compounds	C40H64O12
MW0126591	N-[2-(5-Hydroxy-1H-indol-3-yl)ethyl]octadecanamide	Tryptamines,Cholines,Pigments	Tryptamines	C28H46N2O2
MEDN1466	11-keto-TXB2	FA	Oxidized lipids	C20H32O6
MW0156582	Scymnol	Others	Others	C27H48O6
MW0152190	Dihydrobiopterin	Heterocyclic compounds	Pteridines and derivatives	C9H13N5O3
MEDP0541	δ-Valerolactam	Alcohol and amines	Amines	C5H9NO
MEDP2122	11-Carbonyl-beta-acetyl-boswellic-acid	Organic acid and Its derivatives	Organic acid and Its derivatives	C32H48O5
MEDP1333	LPC(0:0/20:4)	GP	LPC	C28H50NO7P
MW0149882	12-Butan-2-yl-19-hexyl-6-(1-hydroxyethyl)-9-(hydroxymethyl)-16,18-dimethyl-15-(2-methylpropyl)-1-oxa-4,7,10,13,16-pentazacyclononadecane-2,5,8,11,14,17-hexone	Amino acid and Its metabolites	Small Peptide	C32H57N5O9
MW0169945	Triamcinolone diacetate	Aldehyde,Ketones,Esters	Esters	C25H31FO8
MEDP1847	5-Hydroxymethyl-2-furancarboxaldehyde	Aldehyde,Ketones,Esters	Aldehydes	C6H6O3
MEDP1346	LPC(0:0/16:0)	GP	LPC	C24H50NO7P
MW0006386	Bisoprolol	Benzene and substituted derivatives	Benzene and substituted derivatives	C18H31NO4
MW0157319	Synaptolepis factor K1	Terpenoids	Ditepenoids	C36H54O8
MW0125554	N-[2-(5-methoxy-1H-indol-3-yl)ethyl]propanamide	Alcohol and amines	Amines	C14H18N2O2
MW0137947	Dicumarol	Others	Medicine	C19H12O6
MW0006440	Butoconazole	Benzene and substituted derivatives	Benzene and substituted derivatives	C19H17Cl3N2S
MW0063385	Rubusoside	Terpenoids	Ditepenoids	C32H50O13
MW0009302	Oxprenolol	Benzene and substituted derivatives	Phenolics	C15H23NO3
MW0110905	Altretamine	Alcohol and amines	Amines	C9H18N6
MW0148800	Dulcoside A	Steroids	Steroid	C38H60O17
MW0013259	21-Deoxycortisol	Hormones and hormone related compounds	Hormones and hormone related compounds	C21H30O4
MW0115283	Sialyllacto-N-tetraose b	Carbohydrates and Its metabolites	Sugars	C37H62N2O29
MW0009934	Tolbutamide	Benzene and substituted derivatives	Benzene and substituted derivatives	C12H18N2O3S
MW0147006	Caldariellaquinone	Aldehyde,Ketones,Esters	Ketones	C39H66O2S2
MEDP1133	Bilirubin (E-E)	Heterocyclic compounds	Heterocyclic compounds	C33H36N4O6
MW0148485	Isorescinnamine, dihydro-	Alkaloids	Alkaloids	C35H44N2O9
MW0161495	Ginsenoside Rh1	Alcohol and amines	Alcohols	C36H62O9
MW0109196	L-Phenylalanine	Amino acid and Its metabolites	Amino acids	C9H11NO2
MW0056883	Colfosceril palmitate	Aldehyde,Ketones,Esters	Esters	C40H80NO8P
MW0000138	Arecoline	Alkaloids	Piperidine alkaloids	C8H13NO2
MW0108213	Methionine	Amino acid and Its metabolites	Amino acids	C5H11NO2S
MW0007992	2-Chloro-N-ethyl-6-fluorobenzenemethanamine	Benzene and substituted derivatives	Benzene and substituted derivatives	C9H11ClFN
MW0009664	Resorcinol sulfoxide	Benzene and substituted derivatives	Benzene and substituted derivatives	C12H10O5S
MW0052728	Ethyl hexadecanoate	FA	Others	C18H36O2
MW0142781	3alpha,12alpha-Dihydroxy-5beta-chol-6-en-24-oic acid	Aldehyde,Ketones,Esters	Esters	C24H38O4
MW0016123	3-Hydroxyisovaleric acid	Organic acid and Its derivatives	Organic acid and Its derivatives	C5H10O3
MEDP1670	Gly-Gly-Phe	Amino acid and Its metabolites	Small Peptide	C13H17N3O4
MW0052768	Etiocholanolone glucuronide	Aldehyde,Ketones,Esters	Ketones	C25H38O8
MW0147897	Cyanidin 3-rutinoside-5-glucoside	Flavonoids	Anthocyanidins	C33H41ClO20
MEDL02763	3-Hydroxybenzyl alcohol	Benzene and substituted derivatives	Benzene and substituted derivatives	C7H8O2
MEDN0611	6β-hydroxytestosterone	Hormones and hormone related compounds	Hormones and hormone related compounds	C19H28O3
MW0017029	Veratrine	Aldehyde,Ketones,Esters	Esters	C32H49NO9
MEDP0125	Choline	Tryptamines,Cholines,Pigments	Cholines	C5H14NO+
MW0006930	Dopamine	Alcohol and amines	Polyamines	C8H11NO2
MW0169046	Deethylatrazine	Heterocyclic compounds	Heterocyclic compounds	C6H10ClN5
MEDN0054	N-Acetylcysteine	Amino acid and Its metabolites	Amino acid derivatives	C5H9NO3S
MEDP0545	2-Pyrrolidinone	Heterocyclic compounds	Heterocyclic compounds	C4H7NO
MW0107929	DL-Ornithine	Amino acid and Its metabolites	Amino acids	C5H12N2O2
MW0139151	Nevskin	Heterocyclic compounds	Heterocyclic compounds	C24H32O5
MW0104770	2-Hydroxycinnamic acid	Benzene and substituted derivatives	Phenolic acids	C9H8O3
MW0169632	Paraxanthine	Nucleotide and Its metabolites	Nucleotide and Its metabolites	C7H8N4O2
MW0139791	Tectoridin	Flavonoids	Flavonoid	C22H22O11
MW0003999	3-Formylsalicylic acid	Benzene and substituted derivatives	Benzene and substituted derivatives	C8H6O4
MW0107786	L-Leucine	Amino acid and Its metabolites	Amino acids	C6H13NO2
MW0155496	Pheophytin a	Heterocyclic compounds	Heterocyclic compounds	C55H74N4O5
MW0114733	L-Gulose	Carbohydrates and Its metabolites	Sugars	C6H12O6
ZINC895703	D-Homocysteine	Amino acid and Its metabolites	Amino acids	C4H9NO2S
MW0106147	Chlorthiophos	Organic acid and Its derivatives	Phosphoric acids	C11H15Cl2O3PS2
MW0160461	2,3-di(tetradecanoyloxy)propyl hexadecanoate	GL	TG	C47H90O6
MW0142482	methacrylyl-CoA	CoEnzyme and vitamins	CoEnzyme and vitamins	C25H40N7O17P3S
MW0149118	Fagaramide	Alcohol and amines	Amines	C14H17NO3
MW0015756	Aminocaproic acid	Amino acid and Its metabolites	Amino acid derivatives	C6H13NO2
MW0106189	Creatinine	Organic acid and Its derivatives	Organic acid and Its derivatives	C4H7N3O
MEDN0006	L-Tyrosine	Amino acid and Its metabolites	Amino acids	C9H11NO3
MW0054697	Medicagenic acid	Terpenoids	Triterpene	C30H46O6
MW0108302	Methylurea	Alcohol and amines	Amines	C2H6N2O
MEDL02339	Diethyl hydrogen phosphate	Aldehyde,Ketones,Esters	Esters	C4H11O4P
MW0137580	Camostat	Heterocyclic compounds	Heterocyclic compounds	C20H22N4O5
MW0017202	Citramalic acid	Organic acid and Its derivatives	Organic acid and Its derivatives	C5H8O5
MW0150045	Glu-Leu	Amino acid and Its metabolites	Small Peptide	C11H20N2O5
MW0003799	3-Amino-2-naphthoic acid	Benzene and substituted derivatives	Benzene and substituted derivatives	C11H9NO2
MW0012975	1-Hexadecanoyl-2-octadecanoyl-sn-glycero-3-phosphocholine	GP	PC	C42H84NO8P
FDATN01466	L-Histidine hydrochloride hydrate	Others	Medicine	C6H12ClN3O3
MW0141814	Selachyl alcohol	Alcohol and amines	Alcohols	C21H42O3
MEDP1478	4-Pentenoic acid	Organic acid and Its derivatives	Organic acid and Its derivatives	C5H8O2
MW0121662	Nitrofurazone	Aldehyde,Ketones,Esters	Ketones	C6H6N4O4
FDATN01492	DL-Methionine	Amino acid and Its metabolites	Amino acids	C5H11NO2S
MW0063661	N-(octadecanoyl)-sphing-4-enine-1-phosphocholine	SP	SM	C41H83N2O6P
MW0122860	Anagrelide hydrochloride	Others	Medicine	C10H8Cl3N3O
MW0154300	Narasin B	Heterocyclic compounds	Heterocyclic compounds	C43H70O11
MEDP2113	2-Phenylpropylamine	Benzene and substituted derivatives	Benzene and substituted derivatives	C9H13N
MEDL01843	Matairesinol	Benzene and substituted derivatives	Benzene and substituted derivatives	C20H22O6
MW0169991	Uridine	Nucleotide and Its metabolites	Nucleotide and Its metabolites	C9H12N2O6
MW0159913	Inosine	Nucleotide and Its metabolites	Nucleotide and Its metabolites	C10H12N4O5
MW0139190	(1R,4E,5'S,6S,6'S,7R,8S,10R,11R,12S,14R,15S,16R,18E,20E,22R,25S,27R,28S)-22-ethyl-7,11,14,15-tetrahydroxy-6'-[(2R)-2-hydroxypropyl]-5',6,8,10,12,14,16,28,29-nonamethylspiro[2,26-dioxabicyclo[23.3.1]nonacosa-4,18,20-triene-27,2'-oxane]-3,9,13-trione	Heterocyclic compounds	Heterocyclic compounds	C45H74O11
MW0001686	1-Phenyl-1,2-propanedione	Benzene and substituted derivatives	Benzene and substituted derivatives	C9H8O2
MEDP1029	Hispidol	Aldehyde,Ketones,Esters	Ketones	C15H10O4
MEDP0381	7-Methylguanine	Nucleotide and Its metabolites	Nucleotide and Its metabolites	C6H7N5O
MW0007223	Furalaxyl	Benzene and substituted derivatives	Benzene and substituted derivatives	C17H19NO4
MW0011844	Tacalcitol	CoEnzyme and vitamins	CoEnzyme and vitamins	C27H44O3
MW0117302	1-Pyrroline	Heterocyclic compounds	Heterocyclic compounds	C4H7N
MW0127046	Dihydro-5-propyl-2(3H)-furanone	Aldehyde,Ketones,Esters	Ketones	C7H12O2
MW0127498	Isomethiozin	Others	Others	C12H20N4OS
MW0017071	Cholest-5-ene	Others	Hydrocarbon derivatives	C27H46
MW0009790	Sulfaguanidine	Benzene and substituted derivatives	Benzene and substituted derivatives	C7H10N4O2S
MW0110322	Urea	Alcohol and amines	Amines	CH4N2O
FDATP00888	Cetrimonium bromide	Alcohol and amines	Amines	C19H42BrN
MEDN0305	Creatine	Organic acid and Its derivatives	Organic acid and Its derivatives	C4H9N3O2
ZINC70454922	[(2S,3R,4R,5R,6S)-2-[5,7-dihydroxy-4-oxo-2-(3,4,5-trihydroxyphenyl)chromen-3-yl]oxy-4,5-dihydroxy-6-methyloxan-3-yl] 3,4,5-trihydroxybenzoate	Benzene and substituted derivatives	Benzene and substituted derivatives	C28H24O16
MW0121183	5-Bromo-2,3-dihydrothiophene 1,1-dioxide	Heterocyclic compounds	Heterocyclic compounds	C4H5BrO2S
MW0121894	6-Amino-1-Butyl-5-(Cyclopentylamino)pyrimidine-2,4(1h,3h)-Dione	Aldehyde,Ketones,Esters	Ketones	C13H22N4O2
MW0108403	N-(2-Furoyl)glycine	Amino acid and Its metabolites	Amino acid derivatives	C7H7NO4
MW0107620	3-Isobutylhexahydropyrrolo[1,2-a]pyrazine-1,4-dione	Amino acid and Its metabolites	Small Peptide	C11H18N2O2
MW0138018	Doxycycline	Heterocyclic compounds	Heterocyclic compounds	C22H24N2O8
MW0110645	Betahistine	Heterocyclic compounds	Heterocyclic compounds	C8H12N2
MEDL02592	4',5,7-Trimethoxyflavone	Flavonoids	Flavonoid	C18H16O5
MW0169829	Securinine	Heterocyclic compounds	Heterocyclic compounds	C13H15NO2
MW0000250	Ergosine	Alkaloids	Alkaloids	C30H37N5O5
MEDP0550	18-Hydroxycorticosterone	Hormones and hormone related compounds	Hormones and hormone related compounds	C21H30O5
MW0117833	2,3-Dihydro-5-methyl-3-thiophenethiol	Heterocyclic compounds	Heterocyclic compounds	C5H8S2
MW0107690	L-cystine	Amino acid and Its metabolites	Amino acid derivatives	C6H12N2O4S2
FDATN01488	L-Glutamic acid	Amino acid and Its metabolites	Amino acids	C5H9NO4
MW0049220	Deoxycorticosterone acetate	Aldehyde,Ketones,Esters	Esters	C23H32O4
MW0109669	L-Serine	Amino acid and Its metabolites	Amino acids	C3H7NO3
MW0169921	Thiothixene	Benzene and substituted derivatives	Benzene and substituted derivatives	C23H29N3O2S2
MW0049053	beta-D-gentiobiosyl crocetin	Carbohydrates and Its metabolites	Carbohydrates and Its metabolites	C32H44O14
MW0120675	4-Phenylquinolin-8-amine	Heterocyclic compounds	Heterocyclic compounds	C15H12N2
MEDP1685	Phytosphingosine	SP	SPH	C18H39NO3
MW0150606	Daphnetoxin, 12-((1-oxo-2,4,6-decatrienyl)oxy)-, (12-beta(2E))-	Benzene and substituted derivatives	Benzene and substituted derivatives	C37H42O10
MW0102809	Tiamulin	Terpenoids	Ditepenoids	C28H47NO4S
MW0127452	Dimethipin	Others	Others	C6H10O4S2
MW0138657	Kaempferol 3-sophoroside-7-glucoside	Flavonoids	Flavonoid	C33H40O21
MW0154492	Nicotinate adenine dinucleotide phosphate	Nucleotide and Its metabolites	Nucleotide and Its metabolites	C21H27N6O18P3
MW0154495	Nidificene	Terpenoids	Sesquiterpenoids	C15H23Br2Cl
FDATP00236	Gentian violet	Others	Medicine	C25H30ClN3
MW0168969	Conessine	Heterocyclic compounds	Heterocyclic compounds	C24H40N2
MW0106811	Gln-Gln	Amino acid and Its metabolites	Small Peptide	C10H18N4O5
MW0013536	Cerebronic acid	Organic acid and Its derivatives	Organic acid and Its derivatives	C24H48O3
MEDP1230	Glycidyl oleate	GL	MG	C21H38O3
FDATP01719	Octodrine	Others	Medicine	C8H19N
MW0124001	Ethyl 4-hydroxy-5,8-dimethoxyquinoline-3-carboxylate	Aldehyde,Ketones,Esters	Esters	C14H15NO5
MW0121428	5-Ethyl-2-nitro-9h-carbazole	Heterocyclic compounds	Heterocyclic compounds	C14H12N2O2
MW0114889	3-Methylcyclopentadecanone	Aldehyde,Ketones,Esters	Ketones	C16H30O
MW0169387	L-Carnitine	Amino acid and Its metabolites	Amino acids	C7H15NO3
MEDP1759	Etonogestrel	CoEnzyme and vitamins	CoEnzyme and vitamins	C22H28O2
MW0127070	Dodecamethylcyclohexasiloxane	Heterocyclic compounds	Heterocyclic compounds	C12H36O6Si6
MW0124481	Isoniazid	Heterocyclic compounds	Heterocyclic compounds	C6H7N3O
MW0157111	Sodium salicylate	Benzene and substituted derivatives	Benzene and substituted derivatives	C7H5NaO3
MW0140594	(R)-4-((3S,5R,8R,9S,10S,13R,14S,17R)-3-hydroxy-4,4,10,13,14-pentamethyl-7,11-dioxohexadecahydro-1H-cyclopenta[a]phenanthren-17-yl)pentanoic acid	Others	Others	C27H42O5
MW0000002	4-Pentyn-1-ol	Others	Hydrocarbon derivatives	C5H8O
MW0012963	1-Palmitoyl-sn-glycero-3-phosphoethanolamine	GP	PE	C21H44NO7P
MW0087784	TG(8:0/8:0/8:0)	GL	TG	C27H50O6
MW0016063	1,3-dimethoxy-5-methyl-2-[(1R,6R)-3-methyl-6-(1-methylethenyl)-1-cyclohex-2-enyl]benzene	Benzene and substituted derivatives	Benzene and substituted derivatives	C19H26O2
MW0169955	Trigonelline	CoEnzyme and vitamins	CoEnzyme and vitamins	C7H7NO2
MEDL02562	Euscaphic acid	Terpenoids	Triterpene	C30H48O5
MW0063414	Salinomycin	Heterocyclic compounds	Heterocyclic compounds	C42H70O11
MW0114308	Mannose	Carbohydrates and Its metabolites	Sugars	C6H12O6
MEDP0555	Androsterone	Hormones and hormone related compounds	Hormones and hormone related compounds	C19H30O2
MW0156527	(-)-Santiaguine	Heterocyclic compounds	Heterocyclic compounds	C38H48N4O2
MW0114220	Glucuronic Acid	Carbohydrates and Its metabolites	Sugar acids	C6H10O7
MW0148990	Erythromycin B	Aldehyde,Ketones,Esters	Esters	C37H67NO12
MW0012825	1-O-Hexadecyl-sn-glycero-3-phosphocholine	GP	PC	C24H52NO6P
MW0156187	Psychotridine	Heterocyclic compounds	Heterocyclic compounds	C55H62N10
Zmpn000199	Galactaric acid	Carbohydrates and Its metabolites	Sugar acids	C6H10O8
MW0007179	Flunarizine	Benzene and substituted derivatives	Benzene and substituted derivatives	C26H26F2N2
MW0123493	Dauricine	Heterocyclic compounds	Heterocyclic compounds	C38H44N2O6
MW0103713	Xanthosine-5'-monophosphate	Nucleotide and Its metabolites	Nucleotide and Its metabolites	C10H13N4O9P
MW0053623	Ginsenoside RG2	Steroids	Steroid	C42H72O13
MW0052318	D-Glucosylsphingosine	SP	GSP	C24H47NO7
MW0107685	L-Cysteine	Amino acid and Its metabolites	Amino acids	C3H7NO2S
MW0168454	(2E)-Decenoyl-ACP	Amino acid and Its metabolites	Amino acid derivatives	C6H11NO2
MW0109846	Thiotepa	Heterocyclic compounds	Heterocyclic compounds	C6H12N3PS
MW0147425	Chlorophyll B	Heterocyclic compounds	Heterocyclic compounds	C55H70MgN4O6
MW0126417	Raltegravir	Heterocyclic compounds	Heterocyclic compounds	C20H21FN6O5
MW0141271	11beta,17beta-Dihydroxy-9alpha-fluoro-17alpha-methyl-5alpha-androstan-3-one	Aldehyde,Ketones,Esters	Ketones	C20H31FO3
MW0155006	Pepsinostreptin	Amino acid and Its metabolites	Amino acid derivatives	C33H61N5O9
MW0117743	2,1,3-Benzothiadiazole-4-carbaldehyde	Benzene and substituted derivatives	Benzene and substituted derivatives	C7H4N2OS
MW0143908	3-Hydroxy-7,12-diketocholanoic acid	Bile acids	Bile acids	C24H36O5
MW0013984	3beta-Hydroxy-5alpha-pregnan-20-one	Aldehyde,Ketones,Esters	Ketones	C21H34O2
FDATN00935	Sulfisomidine	Benzene and substituted derivatives	Benzene and substituted derivatives	C12H14N4O2S
MW0017222	Citroxanthin	Heterocyclic compounds	Heterocyclic compounds	C40H56O
MEDN1387	O-acetyl-L-serine	Amino acid and Its metabolites	Amino acid derivatives	C5H9NO4
MW0052424	Diosgenin	Heterocyclic compounds	Heterocyclic compounds	C27H42O3
MEDP2105	3,6,9,12,15,18,21-Heptaoxatricosane-21,23-diol	Benzene and substituted derivatives	Benzene and substituted derivatives	C16H34O9
MW0148475	Digitogenin	Heterocyclic compounds	Heterocyclic compounds	C27H44O5
MW0122734	Acipimox	Heterocyclic compounds	Heterocyclic compounds	C6H6N2O3
MEDL00630	Thyroxine	Hormones and hormone related compounds	Hormones and hormone related compounds	C15H11I4NO4
MW0012806	1-Heptadecanoyl-sn-glycero-3-phosphocholine	GP	LPC	C25H52NO7P
MW0146396	Atalanine	Heterocyclic compounds	Pyridine and pyridine derivatives	C34H30N2O9
MW0157938	Tingenone	Aldehyde,Ketones,Esters	Ketones	C28H36O3
MW0055293	Nervonic acid	FA	FFA	C24H46O2
MW0052386	Dihydrouracil	Nucleotide and Its metabolites	Nucleotide and Its metabolites	C4H6N2O2
MW0054720	3-Hydroxymethylglutaric acid	Organic acid and Its derivatives	Organic acid and Its derivatives	C6H10O5
MW0126146	Pinidine	Heterocyclic compounds	Heterocyclic compounds	C9H17N
MW0115305	Sorbitol	Carbohydrates and Its metabolites	Sugar alcohols	C6H14O6
MEDP0081	Serotonin	Tryptamines,Cholines,Pigments	Tryptamines	C10H12N2O
MW0052655	Estradiol benzoate	Hormones and hormone related compounds	Hormones and hormone related compounds	C25H28O3
MW0053971	Hydrocortisone	Hormones and hormone related compounds	Hormones and hormone related compounds	C21H30O5
MEDP1639	Corticosterone	Hormones and hormone related compounds	Hormones and hormone related compounds	C21H30O4
MW0168897	Ergocalciferol	Alcohol and amines	Alcohols	C28H44O
MW0114474	Formaldehyde	Aldehyde,Ketones,Esters	Aldehydes	CH2O
MW0009555	Proparacaine	Benzene and substituted derivatives	Benzene and substituted derivatives	C16H26N2O3
MW0106487	Djenkolic acid	Organic acid and Its derivatives	Organic acid and Its derivatives	C7H14N2O4S2
MEDP0437	Ergothioneine	Organic acid and Its derivatives	Organic acid and Its derivatives	C9H15N3O2S
MW0154890	Pantetheine	Alcohol and amines	Polyamines	C11H22N2O4S
MW0002155	2,3-Dihydrobenzofuran	Benzene and substituted derivatives	Benzene and substituted derivatives	C8H8O
MW0055282	Neotigogenin acetate	Others	Others	C29H46O4
MW0169677	Pinolenic Acid ethyl ester	FA	Others	C20H34O2
MW0168845	Biochanin A	Flavonoids	Isoflavones	C16H12O5
MW0004001	3-Furoic acid	Organic acid and Its derivatives	Organic acid and Its derivatives	C5H4O3
MW0107415	Lenticin	Organic acid and Its derivatives	Organic acid and Its derivatives	C14H18N2O2
MW0010643	Pinoresinol	Lignans and Coumarins	Lignans	C20H22O6
MW0168657	Daphnetin	Aldehyde,Ketones,Esters	Ketones	C9H6O4
MW0169318	Isofraxidin	Heterocyclic compounds	Heterocyclic compounds	C11H10O5
MW0007455	Karbutilate	Benzene and substituted derivatives	Benzene and substituted derivatives	C14H21N3O3
MW0126281	Purmorphamine	Heterocyclic compounds	Heterocyclic compounds	C31H32N6O2
MW0000118	Ajmalicine	Heterocyclic compounds	Heterocyclic compounds	C21H24N2O3
MW0000241	3-Hydroxy-8-methyl-8-azabicyclo[3.2.1]octane-2-carboxylic acid	Alkaloids	Tropan alkaloids	C9H15NO3
MW0124435	Indoxyl	Heterocyclic compounds	Heterocyclic compounds	C8H7NO
MW0052470	12-[(Cyclohexylcarbamoyl)amino]dodecanoic acid	FA	Others	C19H36N2O3
MEDN1105	N-[(3S)-Tetrahydro-2-oxo-3-furanyl]octadecanamide	Aldehyde,Ketones,Esters	Esters	C22H41NO3
MW0147424	Chlorophyll	Tryptamines,Cholines,Pigments	Pigments	C55H72MgN4O5
MW0169104	Ellagic acid	Benzene and substituted derivatives	Phenolics	C14H6O8
MW0012294	15-Hydroxy Lubiprostone	Hormones and hormone related compounds	Hormones and hormone related compounds	C20H34F2O5
MW0052466	C-12 NBD-dihydro-Ceramide	Benzene and substituted derivatives	Benzene and substituted derivatives	C36H63N5O6
MW0016332	Campesterol	Hormones and hormone related compounds	Hormones and hormone related compounds	C28H48O
MW0169126	Eschscholtzxanthin	Heterocyclic compounds	Heterocyclic compounds	C40H54O2
MEDL01794	Betulinic acid	Terpenoids	Triterpene	C30H48O3
MEDP1610	Proline betaine	Amino acid and Its metabolites	Amino acid derivatives	C7H13NO2
MW0012715	Biosone	Others	Hydrocarbon derivatives	C30H46O4
MEDP1836	Nootkatone	Aldehyde,Ketones,Esters	Ketones	C15H22O
MEDP1485	2-(2-Benzothiazolylthio)ethanol	Benzene and substituted derivatives	Benzene and substituted derivatives	C9H9NOS2
MW0052879	Farnesol	Alcohol and amines	Alcohols	C15H26O
MW0143827	Obeticholic acid	Organic acid and Its derivatives	Organic acid and Its derivatives	C26H44O4
ZINC899824	Curcumin	Benzene and substituted derivatives	Benzene and substituted derivatives	C21H20O6
MW0169581	Nylidrin	Benzene and substituted derivatives	Benzene and substituted derivatives	C19H25NO2
MW0004532	4-({5-Amino-1-[(2,6-Difluorophenyl)carbonyl]-1h-1,2,4-Triazol-3-Yl}amino)benzenesulfonamide	Benzene and substituted derivatives	Benzene and substituted derivatives	C15H12F2N6O3S
MEDN0146	5-Hydroxymethyluracil	Nucleotide and Its metabolites	Nucleotide and Its metabolites	C5H6N2O3
MW0055423	Virodhamine hydrochloride	FA	Others	C22H38ClNO2
MW0168109	Dopaquinone	Benzene and substituted derivatives	Benzene and substituted derivatives	C9H9NO4
MW0169480	Metronidazole	Heterocyclic compounds	Heterocyclic compounds	C6H9N3O3
MW0106972	Glu-Met	Amino acid and Its metabolites	Small Peptide	C10H18N2O5S
MW0054528	2-Octadecanoyl-sn-glycero-3-phosphocholine	GP	LPC	C26H54NO7P
FDATN00004	Afatinib	Alcohol and amines	Amines	C24H25ClFN5O3
MW0054686	Maslinic acid	Organic acid and Its derivatives	Organic acid and Its derivatives	C30H48O4
MW0103119	Vitamin e succinate	CoEnzyme and vitamins	CoEnzyme and vitamins	C33H54O5
MW0054394	Lithocholic acid	Bile acids	Bile acids	C24H40O3
MW0103411	Kinetin riboside	Nucleotide and Its metabolites	Nucleotide and Its metabolites	C15H17N5O5
MW0107567	Ile-Ile	Amino acid and Its metabolites	Small Peptide	C12H24N2O3
MW0011902	1,2-Dioleoyl-sn-Glycero-3-Phosphocholine	GP	PC	C44H84NO8P
MEDTP01667	Carnitine C9:1-OH	FA	CAR	C17H27NO4
MW0157951	(1S,2R)-3-Methylcyclohexa-3,5-diene-1,2-diol	Alcohol and amines	Alcohols	C7H10O2
MW0062226	prostaglandin D2	Hormones and hormone related compounds	Hormones and hormone related compounds	C20H32O5
MW0124256	Glycitein	Flavonoids	Isoflavones	C16H12O5
MW0012748	19-Oxotestosterone	Aldehyde,Ketones,Esters	Ketones	C19H26O3
MW0106559	D-Pyroglutamic acid	Amino acid and Its metabolites	Amino acids	C5H7NO3
MW0110011	trans-Aconitic acid	Organic acid and Its derivatives	Organic acid and Its derivatives	C6H6O6
MW0002872	2-Amino-3-chloro-5-nitrobenzotrifluoride	Benzene and substituted derivatives	Benzene and substituted derivatives	C7H4ClF3N2O2
MW0115986	(5-Fluoro-1H-benzo[d]imidazol-2-yl)methanol	Benzene and substituted derivatives	Benzene and substituted derivatives	C8H7FN2O
MW0004159	3,4-Dihydroxy-5-methoxybenzoic acid	Benzene and substituted derivatives	Benzene and substituted derivatives	C8H8O5
MEDP1605	Glu-glu	Amino acid and Its metabolites	Small Peptide	C10H16N2O7
MW0114812	Matromycin	Aldehyde,Ketones,Esters	Esters	C35H61NO12
MW0055209	(5Z,8Z,11Z,14Z)-N-(3-Furanylmethyl)-5,8,11,14-eicosatetraenamide	FA	Others	C25H37NO2
MW0017183	Guggulsterone	CoEnzyme and vitamins	CoEnzyme and vitamins	C21H28O2
MW0158330	Tulipalin B	Aldehyde,Ketones,Esters	Esters	C5H6O3
MEDP1390	Carnitine C18:1	FA	CAR	C25H47NO4
MEDN1460	11β-Prostaglandin F2α	Hormones and hormone related compounds	Hormones and hormone related compounds	C20H34O5
MW0138951	Methyl caffeate	Organic acid and Its derivatives	Organic acid and Its derivatives	C10H10O4
FDATP01730	Norethisterone enanthate	Hormones and hormone related compounds	Hormones and hormone related compounds	C27H38O3
MW0012084	11beta-PGE2	Hormones and hormone related compounds	Hormones and hormone related compounds	C20H32O5
MW0161327	5-Fluorouridine 5'-triphosphate	Nucleotide and Its metabolites	Nucleotide and Its metabolites	C9H14FN2O15P3
MEDL00375	Oglufanide	Amino acid and Its metabolites	Small Peptide	C16H19N3O5
MW0016399	Carindone	Aldehyde,Ketones,Esters	Ketones	C31H44O6
MW0124371	Ifosfamide	Alcohol and amines	Amines	C7H15Cl2N2O2P
MW0000329	Maraviroc	Heterocyclic compounds	Heterocyclic compounds	C29H41F2N5O
MW0115455	Validamycin A	Heterocyclic compounds	Heterocyclic compounds	C20H35NO13
MEDP1391	Carnitine C18:2	FA	CAR	C25H45NO4
MW0000724	Shogaol	Benzene and substituted derivatives	Phenolics	C17H24O3
MW0123430	cotinine N-oxide	Heterocyclic compounds	Pyridine and pyridine derivatives	C10H12N2O2
MW0103676	Thymidine-5'-triphosphate	Nucleotide and Its metabolites	Nucleotide and Its metabolites	C10H17N2O14P3
MW0125100	Methyl 5-[(2,4-dichlorophenoxy)methyl]furan-2-carboxylate	Heterocyclic compounds	Heterocyclic compounds	C13H10Cl2O4
MW0005864	7-Hydroxy-2-acetamidofluorene	Benzene and substituted derivatives	Benzene and substituted derivatives	C15H13NO2
ZINC62239134	Triacontyl tetracosanoate	FA	Others	C54H108O2
MW0103487	Bucladesine	Heterocyclic compounds	Heterocyclic compounds	C18H24N5O8P
MEDP1667	Phe-Glu	Amino acid and Its metabolites	Small Peptide	C14H18N2O5
MW0144865	Rhamnose	Carbohydrates and Its metabolites	Sugars	C6H12O5
FDATN01012	Sodium cholate	Others	Medicine	C24H39NaO5
MW0194063	Trp-glu	Amino acid and Its metabolites	Small Peptide	C16H19N3O5
MEDN1584	Tetrahydrocurcumin	Benzene and substituted derivatives	Phenolic acids	C21H24O6
MW0000209	Cytochalasin e	Benzene and substituted derivatives	Benzene and substituted derivatives	C28H33NO7
MW0194017	Glycodeoxycholic acid	Organic acid and Its derivatives	Organic acid and Its derivatives	C26H43NO5
MW0143999	7-Oxoheptanoic acid	Hormones and hormone related compounds	Hormones and hormone related compounds	C7H12O3
MW0108922	Tiglylglycine	Amino acid and Its metabolites	Amino acid derivatives	C7H11NO3
MW0054114	Isopentenyl pyrophosphate	Organic acid and Its derivatives	Phosphoric acids	C5H12O7P2
MW0012482	15-methyl-15S-PGE2	Hormones and hormone related compounds	Hormones and hormone related compounds	C21H34O5
MEDP1339	LPC(18:1/0:0)	GP	LPC	C26H52NO7P
MW0056964	1-Stearoyl-2-arachidonoyl-sn-glycero-3-phosphocholine	GP	PC	C46H84NO8P
MW0112755	3-Aminopropionaldehyde	Aldehyde,Ketones,Esters	Aldehydes	C3H7NO
MW0154102	Braco-19	Alcohol and amines	Amines	C35H43N7O2
MW0194033	Epoprostenol	Hormones and hormone related compounds	Hormones and hormone related compounds	C20H32O5
MW0122154	2-Fluoropyridine-5-boronic acid	Organic acid and Its derivatives	Organic acid and Its derivatives	C5H5BFNO2
MEDL00860	D-Ornithine	Amino acid and Its metabolites	Amino acids	C5H12N2O2
MEDP2100	(1H-Indol-4-yl)methanamine	Heterocyclic compounds	Indole and Its derivatives	C9H10N2
MW0114793	Maltopentaose	Carbohydrates and Its metabolites	Sugars	C30H52O26
MEDL01874	Notoginsenoside T2	Terpenoids	Triterpene Saponin	C37H62O10
MW0055397	Notoginsenoside T1	Terpenoids	Triterpene	C36H60O10
MW0169873	Spirilloxanthin	Terpenoids	Tetraterpenes	C42H60O2
MW0107023	Glu-Tyr	Amino acid and Its metabolites	Small Peptide	C14H18N2O6
MW0151927	Juvenile hormone II	Hormones and hormone related compounds	Hormones and hormone related compounds	C17H28O3
MEDP1095	Glycine dehydrocholic acid	Bile acids	Bile acids	C26H37NO6
MW0102841	T-2 Tetraol	Terpenoids	Sesquiterpenoids	C15H22O6
MW0156159	Protopanaxatriol	Alcohol and amines	Alcohols	C30H52O4
MW0053629	2-[[3,12-dihydroxy-17-(2-methoxy-6-methylhept-5-en-2-yl)-4,4,8,10,14-pentamethyl-2,3,5,6,7,9,11,12,13,15,16,17-dodecahydro-1H-cyclopenta[a]phenanthren-6-yl]oxy]-6-(hydroxymethyl)oxane-3,4,5-triol	Steroids	Steroid	C37H64O9
MW0008617	N-[(4-{[([1,1'-Biphenyl]-2-yl)methyl](2-methylpropyl)amino}-1-[2-(2,4-difluorobenzoyl)benzoyl]pyrrolidin-2-yl)methyl]-3-{4-[(2,4-dioxo-1,3-thiazolidin-5-ylidene)methyl]phenyl}prop-2-enamide	Benzene and substituted derivatives	Benzene and substituted derivatives	C49H44F2N4O5S
MW0000487	Voacamine	Alkaloids	Alkaloids	C43H52N4O5
FDATP00898	Buspirone hydrochloride	Others	Medicine	C21H32ClN5O2
MW0169412	Linuron	Benzene and substituted derivatives	Benzene and substituted derivatives	C9H10Cl2N2O2
MEDP1122	MG(16:0/0:0/0:0)	GL	DG	C19H38O4
MW0005365	5-(2-Bromo-4-nitrophenyl)furan-2-carbaldehyde	Benzene and substituted derivatives	Benzene and substituted derivatives	C11H6BrNO4
MEDP0519	L-Norleucine	Amino acid and Its metabolites	Amino acids	C6H13NO2
MW0141812	1-Oleoyl lysophosphatidic acid sodium salt	GP	PA	C21H40NaO7P
MEDL00422	PC(18:3/18:3)	GP	PC	C44H76NO8P
MW0115385	trans-1,4-Cyclohexanedimethanol	Alcohol and amines	Alcohols	C8H16O2
MW0168407	(3aR,4S,5R,6aS)-5-Hydroxy-4-(hydroxymethyl)hexahydro-2H-cyclopenta[b]furan-2-one	Heterocyclic compounds	Heterocyclic compounds	C8H12O4
MEDP1194	Calcitriol	Alcohol and amines	Alcohols	C27H44O3
MW0165134	(Z)-2-((R)-1-((S)-1-(2-Chlorophenyl)-2-methoxy-2-oxoethyl)-4-mercaptopiperidin-3-ylidene)acetic acid	Organic acid and Its derivatives	Organic acid and Its derivatives	C16H18ClNO4S
MW0063776	Testosterone enanthate	Hormones and hormone related compounds	Hormones and hormone related compounds	C26H40O3
FDATN00580	Estradiol cypionate	Others	Medicine	C26H36O3
MW0124398	Indacaterol	Heterocyclic compounds	Heterocyclic compounds	C24H28N2O3
MW0006376	Bis(4-fluoro-3-nitrophenyl) sulfone	Benzene and substituted derivatives	Benzene and substituted derivatives	C12H6F2N2O6S
MEDP1440	Carnitine C5:0	FA	CAR	C12H23NO4
MW0055241	N-acetylsphingosine	SP	SPH	C20H39NO3
MW0107957	L-Theanine	Amino acid and Its metabolites	Amino acids	C7H14N2O3
MW0141380	13E-Docosenamide	FA	Others	C22H43NO
MW0194064	Acetyl-L-carnitine	FA	CAR	C9H17NO4
MW0000273	Harmaline	Alkaloids	Alkaloids	C13H14N2O
MW0157513	Thiobinupharidine	Heterocyclic compounds	Heterocyclic compounds	C30H42N2O2S
MW0048971	Coenzyme Q10	Aldehyde,Ketones,Esters	Ketones	C59H90O4
MW0017059	Chlormadinone acetate	Aldehyde,Ketones,Esters	Esters	C23H29ClO4
ZINC12405245	Methyl linolenate	FA	Others	C19H32O2
MW0111368	Muscarine	Others	Others	C9H20NO2+
MW0119641	3-Indoleacrylic acid	Organic acid and Its derivatives	Organic acid and Its derivatives	C11H9NO2
MW0004919	4-Dodecyloxy-2-hydroxybenzophenone	Benzene and substituted derivatives	Benzene and substituted derivatives	C25H34O3
MW0113926	Aminoacetone	Aldehyde,Ketones,Esters	Ketones	C3H7NO
MW0103045	Ursocholic acid	Bile acids	Bile acids	C24H40O5
MW0049807	1-Palmitoyl-2-oleoyl-sn-glycerol	GL	DG	C37H70O5
MW0114745	L-Kynurenine	Amino acid and Its metabolites	Amino acids	C10H12N2O3
MEDL01740	Cyclopassifloside IV	Terpenoids	Triterpene Saponin	C37H62O12
MEDL01742	Cyclopassifloside I	Terpenoids	Triterpene Saponin	C37H62O12
MW0157187	Sporidesmolide 1	Aldehyde,Ketones,Esters	Esters	C33H58N4O8
MW0061088	Petromyzonol	Bile acids	Bile acids	C24H42O4
MW0015633	Alliosterol 1-rhamnoside 16-galactoside	Hormones and hormone related compounds	Hormones and hormone related compounds	C39H66O13
MW0122713	1-Oxazolo[4,5-b]pyridin-2-yl-9-octadecyn-1-one	Aldehyde,Ketones,Esters	Ketones	C24H34N2O2
MW0114318	Atrinositol	Organic acid and Its derivatives	Organic acid and Its derivatives	C6H15O15P3
MW0005996	alpha-Asarone	Benzene and substituted derivatives	Phenolics	C12H16O3
MEDN0541	DL-3,4-Dihydroxyphenyl glycol	Benzene and substituted derivatives	Benzene and substituted derivatives	C8H10O4
MW0150782	Hexadecasphinganine	SP	SPH	C16H35NO2
MW0063578	2-(((R)-2,3-Dihydroxypropyl)phosphoryloxy)-N,N,N-trimethylethanaminium	GP	PC	C8H21NO6P+
MW0156436	Roxburghine B	Alkaloids	Alkaloids	C31H32N4O2
MEDP0711	4-Ethyl-2-methoxyphenol	Benzene and substituted derivatives	Phenolics	C9H12O2
MW0120853	5-(4-Hydroxyphenyl)-5-phenylimidazolidine-2,4-dione	Heterocyclic compounds	Heterocyclic compounds	C15H12N2O3
MW0124205	Gambogic acid	Organic acid and Its derivatives	Organic acid and Its derivatives	C38H44O8
MW0052512	cis-5,8,11,14,17-Eicosapentaenoic acid methyl ester	FA	Others	C21H32O2
MW0014232	3-Oxo-12,18-ursadien-28-oic acid	Organic acid and Its derivatives	Organic acid and Its derivatives	C30H44O3
MW0000287	Omacetaxine mepesuccinate	Alkaloids	Alkaloids	C29H39NO9
MEDN1082	8-isoprostaglandin F1α	Hormones and hormone related compounds	Hormones and hormone related compounds	C20H36O5
MW0102991	Tsugarioside B	Organic acid and Its derivatives	Organic acid and Its derivatives	C37H60O7
MW0147421	Chloroneb	Benzene and substituted derivatives	Benzene and substituted derivatives	C8H8Cl2O2
MW0055024	MG(18:2/0:0/0:0)	GL	MG	C21H38O4
MW0053736	Glyceryl 5-hydroxydecanoate	GL	MG	C13H26O5
MW0016257	Butyl linoleate	Aldehyde,Ketones,Esters	Esters	C22H40O2
MW0013934	3alpha-Corosolic acid	Organic acid and Its derivatives	Organic acid and Its derivatives	C30H48O4
MW0148297	Deoxytubulosine	Alkaloids	Alkaloids	C29H37N3O2
MW0158324	Tubulosine	Alkaloids	Alkaloids	C29H37N3O3
MW0009530	Promecarb	Benzene and substituted derivatives	Benzene and substituted derivatives	C12H17NO2
MW0114590	Hexaethylene glycol	Alcohol and amines	Alcohols	C12H26O7
MW0108877	N-oleoylglycine	Amino acid and Its metabolites	Amino acid derivatives	C20H37NO3
MW0054281	Lasalocid	Others	Medicine	C34H54O8
MW0107973	Firefly luciferin	Heterocyclic compounds	Heterocyclic compounds	C11H8N2O3S2
MW0107303	Histidylglycine	Amino acid and Its metabolites	Small Peptide	C8H12N4O3
MW0110759	L-threo-Sphingosine	Alcohol and amines	Alcohols	C18H37NO2
MW0052450	Docosahexaenoic acid methyl ester	FA	Others	C23H34O2
MW0009132	N-Methyl-a-aminoisobutyric acid	Amino acid and Its metabolites	Amino acid derivatives	C5H11NO2
MW0063474	Schleicheol 2	Steroids	Steroid	C30H52O2
MW0160016	[[(2R,3S,5R)-5-(2-amino-6-oxo-3H-purin-9-yl)-3-hydroxyoxolan-2-yl]methoxy-hydroxyphosphoryl] phosphono hydrogen phosphate	Others	Others	C10H16N5O13P3
MW0063662	Stearoylcarnitine	FA	CAR	C25H49NO4
MEDP1084	Carnitine C12:0	FA	CAR	C19H37NO4
MEDP0577	Carnitine isoC4:0	FA	CAR	C11H21NO4
MW0010075	Wiskostatin	Benzene and substituted derivatives	Benzene and substituted derivatives	C17H18Br2N2O
MW0111694	1,2-Ethanediol	Alcohol and amines	Alcohols	C2H6O2
MW0120887	5-(Difluoromethyl)-1,3,4-thiadiazol-2-amine	Heterocyclic compounds	Heterocyclic compounds	C3H3F2N3S
MW0054402	L-Octanoylcarnitine	FA	CAR	C15H29NO4
MEDP1310	4-Hydroxy-l-tryptophan	Amino acid and Its metabolites	Amino acid derivatives	C11H12N2O3
MW0054212	Khivorin	Heterocyclic compounds	Heterocyclic compounds	C32H42O10
MADP0547	O-Acetyl-L-homoserine hydrochloride	Amino acid and Its metabolites	Amino acid derivatives	C6H12ClNO4
MW0115314	Spiramycin	Alcohol and amines	Alcohols	C43H74N2O14
MW0154445	Neurosporaxanthin	Terpenoids	Tetraterpenes	C35H46O2
MW0103201	Zucchini factor B	Terpenoids	Triterpene	C44H57NO4
MW0155500	Phe-Trp	Amino acid and Its metabolites	Small Peptide	C20H21N3O3
MW0113749	6-Methoxymusizin 8-O-[b-D-glucopyranosyl-(1->6)-b-D-glucopyranosyl-(1->3)-b-D-glucopyranosyl-(1->6)-b-D-glucopyranoside]	Benzene and substituted derivatives	Benzene and substituted derivatives	C38H54O24
MW0054237	Lactapiperanol C	Alcohol and amines	Alcohols	C16H26O4
MW0102926	Methyl tricosanoate	FA	Others	C24H48O2
MW0114361	D-Ribulose 1,5-bisphosphate	Organic acid and Its derivatives	Organic acid and Its derivatives	C5H12O11P2
MW0130336	2,3',4,5'-Tetramethoxystilbene	Benzene and substituted derivatives	Benzene and substituted derivatives	C18H20O4
MW0053496	Geranylgeraniol	Alcohol and amines	Alcohols	C20H34O
MW0009939	Tolnaftate	Benzene and substituted derivatives	Benzene and substituted derivatives	C19H17NOS
MW0054414	L-Palmitoylcarnitine	FA	CAR	C23H45NO4
MW0146546	Batrachotoxin	Heterocyclic compounds	Heterocyclic compounds	C31H42N2O6
MW0059173	Peimine	Alkaloids	Alkaloids	C27H45NO3
MW0009516	Probucol	Benzene and substituted derivatives	Benzene and substituted derivatives	C31H48O2S2
MW0148668	Dolichotheline	Heterocyclic compounds	Heterocyclic compounds	C10H17N3O
MW0117248	1-Phenyl-1,2,3,4-tetrahydroisoquinoline	Heterocyclic compounds	Heterocyclic compounds	C15H15N
MW0011944	Abn-cbd	Benzene and substituted derivatives	Benzene and substituted derivatives	C21H30O2
MW0105913	Aspartame	Amino acid and Its metabolites	Amino acid derivatives	C14H18N2O5
MW0011166	(3b,6a,12b,20S,23E)-Dammar-23-ene-3,6,12,20,25-pentol 6,20-diglucoside	Terpenoids	Terpenoids	C42H72O15
MW0053910	Carnitine C6:0	FA	CAR	C13H25NO4
MEDP1448	MG(18:0/0:0/0:0)	GL	MG	C21H42O4
MW0147865	Cucurbitacin I	Aldehyde,Ketones,Esters	Ketones	C30H42O7
MW0000963	(4-Bromo-2-(trifluoromethoxy)phenyl)methanol	Benzene and substituted derivatives	Phenolics	C8H6BrF3O2
MW0052351	Digitoxigenin 3-[glucosyl-(1->6)-glucosyl-(1->4)-2,6-dideoxyribohexoside]	Steroids	Steroid	C41H64O17
MW0139832	Tigecycline	Benzene and substituted derivatives	Benzene and substituted derivatives	C29H39N5O8
MW0104240	1-Aminocyclopropane-1-carboxylic acid	Organic acid and Its derivatives	Organic acid and Its derivatives	C4H7NO2
MW0115063	Bardoxolone methyl	Organic acid and Its derivatives	Organic acid and Its derivatives	C32H43NO4
MW0159352	Vindoline	Alkaloids	Alkaloids	C25H32N2O6
MW0127281	Allyl propyl disulfide	Others	Others	C6H12S2
MW0003367	pyridin-2-ylmethyl N-(3-chlorophenyl)carbamate	Benzene and substituted derivatives	Benzene and substituted derivatives	C13H11ClN2O2
MW0145227	Aralionine A	Benzene and substituted derivatives	Benzene and substituted derivatives	C34H38N4O5
MW0152146	Latia luciferin	Aldehyde,Ketones,Esters	Aldehydes	C15H24O2
MW0016132	Betamethasone valerate	Others	Medicine	C27H37FO6
MW0115103	Pentapropylene glycol	Alcohol and amines	Alcohols	C15H32O6
MW0013325	25-Hydroxyvitamin D2	CoEnzyme and vitamins	CoEnzyme and vitamins	C28H44O2
MW0011639	(S)-Abscisic acid	Organic acid and Its derivatives	Organic acid and Its derivatives	C15H20O4
MW0146393	Astrocasine	Heterocyclic compounds	Heterocyclic compounds	C20H26N2O
MW0156122	Prostaglandin B2-d4	Hormones and hormone related compounds	Hormones and hormone related compounds	C20H26D4O4
MW0109736	(S,E)-2-Amino-5-((amino(methylthio)methylene)amino)pentanoic acid dihydrochloride	Amino acid and Its metabolites	Amino acid derivatives	C7H17Cl2N3O2S
MW0105895	Asn-Glu	Amino acid and Its metabolites	Small Peptide	C9H15N3O6
MW0017131	11,14-Eicosadienoic acid	FA	FFA	C20H36O2
MW0063408	Saikosaponin A	Terpenoids	Terpenoids	C42H68O13
MW0002064	2,2',3,4,4',5',6-Heptabromodiphenyl ether	Benzene and substituted derivatives	Benzene and substituted derivatives	C12H3Br7O
MW0141009	1-(1Z-Octadecenyl)-2-(4Z,7Z,10Z,13Z,16Z,19Z-docosahexaenoyl)-sn-glycero-3-phosphoethanolamine	Others	Others	C45H78NO7P
MW0059055	GPEtn(16:0p/22:6(4Z,7Z,10Z,13Z,16Z,19Z))	GP	PE-O	C43H74NO7P
MW0061712	14,15-Leukotriene C4(ExC4)	GP	PI	C47H83O13P
MW0118700	2-methyl-1H-imidazole-5-sulfonyl chloride	Heterocyclic compounds	Heterocyclic compounds	C4H5ClN2O2S
MEDN0181	2-Aminoethylphosphonate	Organic acid and Its derivatives	Organic acid and Its derivatives	C2H8NO3P
MW0010556	Arctiin	Lignans and Coumarins	Lignans	C27H34O11
MW0108921	N-tetradecanoyl-L-Homoserine Lactone	Amino acid and Its metabolites	Amino acid derivatives	C18H33NO3
MW0123104	Bilastine	Heterocyclic compounds	Indole and Its derivatives	C28H37N3O3
MW0014037	3-hexanoyl-NBD Cholesterol	Hormones and hormone related compounds	Hormones and hormone related compounds	C39H58N4O5
MW0168735	Amiloride hydrochloride	Others	Medicine	C6H9Cl2N7O
MW0062140	Ponasteroside A	Hormones and hormone related compounds	Hormones and hormone related compounds	C33H54O11
MW0109211	Phenylalanylphenylalanine	Amino acid and Its metabolites	Small Peptide	C18H20N2O3
MW0139971	Xanthotoxol	Heterocyclic compounds	Heterocyclic compounds	C11H6O4
MW0127419	Butylate	Aldehyde,Ketones,Esters	Esters	C11H23NOS
MW0149077	Eupachloroxin	Heterocyclic compounds	Heterocyclic compounds	C20H25ClO8
MW0055500	Levocarnitine propionate	FA	CAR	C10H19NO4
MW0052920	Flumethasone pivalate	Aldehyde,Ketones,Esters	Esters	C27H36F2O6
MW0123807	Eicosapentaenoyl Serotonin	Tryptamines,Cholines,Pigments	Tryptamines	C30H40N2O2
MW0001165	1-(4-Fluorobenzyl)piperazine dihydrochloride	Others	Others	C11H17Cl2FN2
ZINC4025583	(3S,6S)-3,6-Diisopropylpiperazine-2,5-dione	Aldehyde,Ketones,Esters	Ketones	C10H18N2O2
MW0063621	Sphinganine 1-phosphate	SP	SM	C18H40NO5P
MW0063757	Taxusin	Terpenoids	Ditepenoids	C28H40O8
MW0113928	Amiodarone	Aldehyde,Ketones,Esters	Ketones	C25H29I2NO3
MW0142147	20,26-Dihydroxyecdysone	Hormones and hormone related compounds	Hormones and hormone related compounds	C27H44O8
MW0012998	LPC(18:0/0:0)	GP	LPC	C26H54NO7P
MW0126740	Tetrahydrothiophene-2-carboxylic acid	Organic acid and Its derivatives	Organic acid and Its derivatives	C5H8O2S
MW0147956	Cycloprotobuxine C	Alcohol and amines	Polyamines	C27H48N2
MW0168997	Cysteinylglycine	Amino acid and Its metabolites	Small Peptide	C5H10N2O3S
MW0015341	9S,11R-dihydroxy-15-oxo-5Z,13E-prostadienoic acid-cyclo[8S,12R]	Hormones and hormone related compounds	Hormones and hormone related compounds	C20H32O5
MW0011897	PC(8:0/8:0)	GP	PC	C24H48NO8P
MW0117800	6a,7,8,9-Tetrahydro-2H-[1,4]dioxino[2',3':4,5]benzo[1,2-e]pyrrolo[2,1-b][1,3]oxazin-11(3H)-one	Benzene and substituted derivatives	Benzene and substituted derivatives	C13H13NO4
MW0012788	1-Deoxynojirimycin	Heterocyclic compounds	Heterocyclic compounds	C6H13NO4
MEDP1399	Carnitine C16:2	FA	CAR	C23H41NO4
ZINC6093906	Helioxanthin	Lignans and Coumarins	Lignans	C20H12O6
MW0162017	UDP-N-acetylmuramic acid	Nucleotide and Its metabolites	Nucleotide and Its metabolites	C20H28N3O19P2-3
MW0169525	N-Arachidonoyl-L-Serine	Amino acid and Its metabolites	Amino acid derivatives	C23H37NO4
MEDL00830	Urobilin	Tryptamines,Cholines,Pigments	Pigments	C33H42N4O6
MW0055124	3-(11,12-Dihydroxy-15,19-dotriacontadienyl)-5-methyl-2(5H)-furanone, 9CI	FA	Others	C37H66O4
MW0015787	Androsterone glucuronide	Aldehyde,Ketones,Esters	Ketones	C25H38O8
MW0052766	5beta-Androstane-3alpha,17beta-diol	Hormones and hormone related compounds	Hormones and hormone related compounds	C19H32O2
MW0008211	N-(3-hydroxyphenyl)-Arachidonoyl amide	Benzene and substituted derivatives	Benzene and substituted derivatives	C26H37NO2
MW0015869	Arachidonoyl Serinol	FA	Others	C23H39NO3
MW0151187	Hodgkinsine	Heterocyclic compounds	Heterocyclic compounds	C33H38N6
MEDP1096	PC(12:0/12:0)	GP	PC	C32H64NO8P
MW0194046	1,2-Dimyristoyl-sn-glycero-3-phosphocholine	GP	PC	C36H72NO8P
MW0000104	7-Ethyl-10-(4-N-aminopentanoic acid)-1-piperidino)carbonyloxycamptothecin	Alkaloids	Alkaloids	C33H38N4O8
MW0052722	Ethyl arachidonate	FA	Others	C22H36O2
MW0059174	Peiminine	Alkaloids	Alkaloids	C27H43NO3
MW0138043	Emblicanin B	Heterocyclic compounds	Heterocyclic compounds	C34H20O22
MEDP1682	Leu-Gly-Phe	Amino acid and Its metabolites	Small Peptide	C17H25N3O4
MW0120009	4,4''-bis(N-feruloyl)serotonin	Tryptamines,Cholines,Pigments	Tryptamines	C40H38N4O8
MW0053628	Ginsenoside Rh4	Steroids	Steroidal saponins	C36H60O8
MW0137487	N-hydroxy-3-[(E)-3-(hydroxyamino)-3-oxoprop-1-enyl]benzamide	Alcohol and amines	Amines	C10H10N2O4
MW0122176	(6aR,10aR)-1-methoxy-6,6,9-trimethyl-3-(2-methyloctan-2-yl)-6a,7,10,10a-tetrahydrobenzo[c]chromene	Benzene and substituted derivatives	Benzene and substituted derivatives	C26H40O2
MW0006766	Disperse Red 60	Benzene and substituted derivatives	Benzene and substituted derivatives	C20H13NO4
MW0112824	3-Hydroxy-2-(4-methylbenzoyl)-4H-1-benzopyran-4-one	Benzene and substituted derivatives	Benzene and substituted derivatives	C17H12O4
MW0054524	LPC(16:0/0:0)	GP	LPC	C24H50NO7P
MW0109139	Phenylalanyltyrosine	Amino acid and Its metabolites	Small Peptide	C18H20N2O4
MW0110288	Tyrosylleucine	Amino acid and Its metabolites	Small Peptide	C15H22N2O4
MW0006367	Bis(2,4,6-trimethylphenyl)phosphine	Benzene and substituted derivatives	Benzene and substituted derivatives	C18H23P
MEDP1665	Carnitine C3:0	FA	CAR	C10H19NO4
MEDN1024	Piperidine acid	Organic acid and Its derivatives	Organic acid and Its derivatives	C6H11NO2
MEDP1233	D-Urobilinogen	Tryptamines,Cholines,Pigments	Pigments	C33H42N4O6
MW0105304	5-bromo-N-(4,6-dimethylpyridin-2-yl)furan-2-carboxamide	Alcohol and amines	Amines	C12H11BrN2O2
MW0150442	Gly-Phe-Ala	Amino acid and Its metabolites	Small Peptide	C14H19N3O4
MW0126582	5-{9,32-Dihydroxy-6,10,13,19,20,32-hexamethyl-27-methylidene-33,34,35-trioxa-22-azahexacyclo[27.3.1.1^{1,4}.1^{4,7}.0^{12,17}.0^{17,23}]pentatriaconta-10,13,22-trien-14-yl}-3-methyloxolan-2-one	Aldehyde,Ketones,Esters	Esters	C43H65NO7
MW0126580	5-{9,32-Dihydroxy-6,10,13,20,32-pentamethyl-27-methylidene-33,34,35-trioxa-22-azahexacyclo[27.3.1.1^{1,4}.1^{4,7}.0^{12,17}.0^{17,23}]pentatriaconta-10,13,22-trien-14-yl}-3-methyloxolan-2-one	Aldehyde,Ketones,Esters	Esters	C42H63NO7
MW0054725	Melilotoside A	Terpenoids	Triterpene	C35H58O7
MW0109987	Tilarginine	Amino acid and Its metabolites	Amino acid derivatives	C7H16N4O2
MW0013931	3alpha-Acetomethoxy-11alpha-oxo-12-ursen-24-oic acid	Organic acid and Its derivatives	Organic acid and Its derivatives	C33H50O5
MW0120063	C51H88N4O4S2	Aldehyde,Ketones,Esters	Ketones	C51H88N4O4S2
MW0000390	Oxymatrine	Alkaloids	Alkaloids	C15H24N2O2
MW0133624	2-(2-Amino-3-methoxyphenyl)-4H-1-benzopyran-4-one	Benzene and substituted derivatives	Benzene and substituted derivatives	C16H13NO3
MW0113867	Adlupone	Aldehyde,Ketones,Esters	Ketones	C31H46O4
MW0061611	Phorbol 12-myristate 13-acetate	Heterocyclic compounds	Heterocyclic compounds	C36H56O8
MW0054671	Malyngamide H	Aldehyde,Ketones,Esters	Ketones	C26H41NO4
MW0113949	Azaperone	Heterocyclic compounds	Heterocyclic compounds	C19H22FN3O
MW0123852	Erythrosine	Heterocyclic compounds	Heterocyclic compounds	C20H6I4Na2O5
MW0141112	1,2-Dihydroxy-8-carboxynaphthalene	Benzene and substituted derivatives	Benzene and substituted derivatives	C11H8O4
MW0054553	LPC(22:6/0:0)	GP	LPC	C30H50NO7P
MW0053997	Hydroxyvalerenic Acid	Organic acid and Its derivatives	Organic acid and Its derivatives	C15H22O3
MW0006039	Amprenavir	Benzene and substituted derivatives	Benzene and substituted derivatives	C25H35N3O6S
MW0139901	7-Hydroxycoumarinyl Arachidonate	Amino acid and Its metabolites	polypeptide	C29H36O4
MW0115615	2,2-dichloro-1,1-ethanediol	Alcohol and amines	Alcohols	C2H4Cl2O2
MW0150746	Hemine	Organic acid and Its derivatives	Organic acid and Its derivatives	C34H32ClFeN4O4
MW0138141	Everolimus	Others	Medicine	C53H83NO14
MW0055335	N-octanoylsphingosine 1-phosphate	Organic acid and Its derivatives	Phosphoric acids	C26H52NO6P
MEDN1410	N-Palmitoylglycine	Amino acid and Its metabolites	Amino acid derivatives	C18H35NO3
MEDP1654	1-Methyladenosine	Nucleotide and Its metabolites	Nucleotide and Its metabolites	C11H15N5O4
MW0123579	Desthiobiotin	Heterocyclic compounds	Heterocyclic compounds	C10H18N2O3
MW0063393	S-1 Methanandamide	FA	Oxidized lipids	C23H39NO2
MW0063299	R-2 Methanandamide	FA	Oxidized lipids	C23H39NO2
MW0103096	Vinaginsenoside R14	Terpenoids	Triterpene Saponin	C41H70O15
MW0103097	Vinaginsenoside R11	Terpenoids	Terpenoids	C41H70O14
MW0168900	Capecitabine	Nucleotide and Its metabolites	Nucleotide and Its metabolites	C15H22FN3O6
MEDL01813	Oxonantenine	Alkaloids	Alkaloids	C19H13NO5
MW0013252	U-74389G maleate	Aldehyde,Ketones,Esters	Esters	C41H54N6O6
MW0006790	Diclofenac	Benzene and substituted derivatives	Benzene and substituted derivatives	C14H11Cl2NO2
MW0123141	Bn-NCC-1	Heterocyclic compounds	Heterocyclic compounds	C37H40N4O11
MW0148963	Epothilone A	Aldehyde,Ketones,Esters	Ketones	C26H39NO6S
MW0137257	Acenocoumarol	Heterocyclic compounds	Heterocyclic compounds	C19H15NO6
MW0049035	Cortexolone	Hormones and hormone related compounds	Hormones and hormone related compounds	C21H30O4
MW0052907	Fevicordin B 2-gentiobioside	Aldehyde,Ketones,Esters	Esters	C43H64O18
MW0013331	25-Methyl-21-tritriacontene-1,9,11-triol	Alcohol and amines	Alcohols	C34H68O3
ZINC31169598	2,4,12-Octadecatrienoic acid isobutylamide	FA	Others	C22H39NO
MW0017088	Cholesterol hemisuccinate	Aldehyde,Ketones,Esters	Esters	C31H50O4
MW0009999	Tropicamide	Benzene and substituted derivatives	Benzene and substituted derivatives	C17H20N2O2
MW0000206	Cytochalasin B	Benzene and substituted derivatives	Benzene and substituted derivatives	C29H37NO5
MW0049170	Decanoylcarnitine	FA	CAR	C17H33NO4
MW0055456	O-Decanoyl-L-carnitine	FA	CAR	C17H33NO4
MW0109805	Ternatin heptapeptide	Amino acid and Its metabolites	polypeptide	C37H67N7O8
MW0131472	3-O-Methylquercetin	Flavonoids	Flavonoid	C16H12O7
MW0126755	Thiabendazole	Benzene and substituted derivatives	Benzene and substituted derivatives	C10H7N3S
MEDP1060	Hydroxyquinoline	Heterocyclic compounds	Heterocyclic compounds	C9H7NO
MW0015169	7alpha-Hydroxy-3-oxochol-4-en-24-oic acid	Organic acid and Its derivatives	Organic acid and Its derivatives	C24H36O4
MW0126644	Tenofovir	Heterocyclic compounds	Heterocyclic compounds	C9H14N5O4P
MW0169367	L-Proline	Amino acid and Its metabolites	Amino acids	C5H9NO2
MW0129533	1-(2-Hydroxyphenyl)-3-phenylpropane-1,3-dione	Aldehyde,Ketones,Esters	Ketones	C15H12O3
MW0012501	15S-hydroperoxy-11Z,13E-eicosadienoic acid	FA	Oxidized lipids	C20H36O4
MW0145031	Aminopentol	Alcohol and amines	Alcohols	C22H47NO5
MW0168928	Methyl cholate	Aldehyde,Ketones,Esters	Esters	C25H42O5
MW0059056	1-(1Z-octadecenyl)-2-(5Z,8Z,11Z,14Z-eicosatetraenoyl)-sn-glycero-3-phosphoethanolamine	GP	PE	C43H78NO7P
MW0137882	Degalloyltheaflavonin	Heterocyclic compounds	Heterocyclic compounds	C36H32O20
MW0112106	2C-Methyl-D-erythritol 2,4-cyclodiphosphate	Carbohydrates and Its metabolites	Phosphate sugars	C5H12O9P2
MEDN1793	protoveratrine A	Alkaloids	Alkaloids	C41H63NO14
MW0107034	Gluten Exorphin C	Amino acid and Its metabolites	polypeptide	C29H45N5O8
MEDN1056	Iminodiacetic acid	Organic acid and Its derivatives	Organic acid and Its derivatives	C4H7NO4
FDATN01438	Monosodium glutamate	Others	Medicine	C5H8NNaO4
MW0052431	Disogluside	Heterocyclic compounds	Heterocyclic compounds	C33H52O8
MW0062128	Polyporusterone A	Terpenoids	Terpenoids	C28H46O6
MW0168484	Ethanolamine	Alcohol and amines	Amines	C2H7NO
MW0143319	4-Guanidinobutanal	Aldehyde,Ketones,Esters	Aldehydes	C5H11N3O
MW0154733	Oligomycin D	Heterocyclic compounds	Heterocyclic compounds	C44H72O11
MW0156410	Rimocidin	FA	Others	C39H61NO14
MW0152160	(R)-3-Amino-3-phenylpropanoic acid	Aldehyde,Ketones,Esters	Esters	C9H11NO2
MEDL01816	3,4-Dihydroxybenzaldehyde	Benzene and substituted derivatives	Benzene and substituted derivatives	C7H6O3
MW0009707	Salicin	Benzene and substituted derivatives	Benzene and substituted derivatives	C13H18O7
MW0053882	Hericenone C	Aldehyde,Ketones,Esters	Ketones	C35H54O6
MW0014286	3-trans-p-Coumaroylrotundic acid	Organic acid and Its derivatives	Organic acid and Its derivatives	C39H54O7
MW0012930	Hexanolamino PAF C-16	GP	PC	C30H62NO7P
MW0061603	Phaseoluside A	Terpenoids	Triterpene Saponin	C48H80O18
MEDTP02857	Thiram	Others	Others	C6H12N2S4
MW0157043	Farnesylthioacetic acid	Terpenoids	Sesquiterpenoids	C17H28O2S
MW0125505	4-Iodo-N,N-dimethyl-1H-imidazole-1-sulfonamide	Alcohol and amines	Amines	C5H8IN3O2S
MW0150667	Guazatine	Alcohol and amines	Polyamines	C18H41N7
MW0105870	L-Aspartyl-L-phenylalanine	Amino acid and Its metabolites	Small Peptide	C13H16N2O5
MW0006532	Chlorbromuron	Benzene and substituted derivatives	Benzene and substituted derivatives	C9H10BrClN2O2
MW0139585	Rifampicin	Heterocyclic compounds	Heterocyclic compounds	C43H58N4O12
MW0143451	5-(4-Piperidyl)isoxazol-3-ol	Others	Others	C8H12N2O2
MW0103599	Inosine triphosphate	Nucleotide and Its metabolites	Nucleotide and Its metabolites	C10H15N4O14P3
MW0159392	Westiellamide	Alcohol and amines	Amines	C27H42N6O6
MW0115312	Spinosyn D	Aldehyde,Ketones,Esters	Esters	C42H67NO10
MW0115311	Spinosyn A	Aldehyde,Ketones,Esters	Esters	C41H65NO10
MW0103011	Turmeronol A	Terpenoids	Sesquiterpenoids	C15H20O2
MW0006906	Dipropyl phthalate	Aldehyde,Ketones,Esters	Esters	C14H18O4
MW0004593	4-Aminocatechol	Benzene and substituted derivatives	Phenolics	C6H7NO2
MW0111208	Nevirapine	Heterocyclic compounds	Heterocyclic compounds	C15H14N4O
MW0148595	Discodermolide	Alcohol and amines	Amines	C33H55NO8
MW0014590	5(6)-EpETE methyl ester	Organic acid and Its derivatives	Organic acid and Its derivatives	C21H32O3
MW0009779	Sulfabenzamide	Benzene and substituted derivatives	Benzene and substituted derivatives	C13H12N2O3S
MW0169613	Oxethazaine	Benzene and substituted derivatives	Benzene and substituted derivatives	C28H41N3O3
MW0169863	Solasodine	Alkaloids	Alkaloids	C27H43NO2
MEDL02678	Lyciumin A	Alkaloids	Alkaloids	C42H51N9O12
MW0055310	N-hexanoylsphingosine	SP	SPH	C24H47NO3
MW0111235	Octadecylamine	Alcohol and amines	Amines	C18H39N
MW0016227	Bolegrevilol	Alcohol and amines	Alcohols	C28H40O4
MW0009684	Rivastigmine	Benzene and substituted derivatives	Benzene and substituted derivatives	C14H22N2O2
MW0169724	Pymetrozine	Aldehyde,Ketones,Esters	Ketones	C10H11N5O
MW0016262	Butyl octadecanoate	Aldehyde,Ketones,Esters	Esters	C22H44O2
MW0109836	Thiodiglycolic acid	Organic acid and Its derivatives	Organic acid and Its derivatives	C4H6O4S
MW0052417	Dioctyl adipate	Aldehyde,Ketones,Esters	Ketones	C22H42O4
MEDP0792	Pyrrolidine	Heterocyclic compounds	Heterocyclic compounds	C4H9N
MW0001300	1,2-Diphenylhydrazine	Benzene and substituted derivatives	Benzene and substituted derivatives	C12H12N2
MW0010090	Zingerone	Aldehyde,Ketones,Esters	Ketones	C11H14O3
MW0063554	C14 Sphingomyelin	SP	SM	C37H75N2O6P
MW0142247	2-Aminoethylarsonic acid	Organic acid and Its derivatives	Organic acid and Its derivatives	C2H8AsNO3
MW0121922	6-Benzylaminopurine	Nucleotide and Its metabolites	Nucleotide and Its metabolites	C12H11N5
MW0056909	Pov-pc	GP	PC	C29H56NO9P
MW0103632	Nelarabine	Nucleotide and Its metabolites	Nucleotide and Its metabolites	C11H15N5O5
MW0111163	N,N-Dimethylaniline	Benzene and substituted derivatives	Benzene and substituted derivatives	C8H11N
MW0119723	3'-N'-Acetylfusarochromanone	Aldehyde,Ketones,Esters	Ketones	C17H22N2O5
MW0113923	Amidosulfuron	Heterocyclic compounds	Heterocyclic compounds	C9H15N5O7S2
MW0004841	4-Chloro-3-sulfamoylbenzoic acid	Benzene and substituted derivatives	Benzene and substituted derivatives	C7H6ClNO4S
MW0008809	N-Acetyltyramine	Benzene and substituted derivatives	Phenolics	C10H13NO2
MW0103120	Vitamin K	CoEnzyme and vitamins	CoEnzyme and vitamins	C31H46O2
MEDN0167	Purine	Nucleotide and Its metabolites	Nucleotide and Its metabolites	C5H4N4
MW0054292	Lauroyl diethanolamide	FA	Others	C16H33NO3
MEDP1332	LPC(20:3/0:0)	GP	LPC	C28H52NO7P
MW0112871	3-Methyl-2-cyclohexen-1-one	Aldehyde,Ketones,Esters	Ketones	C7H10O
MW0161504	1,1-Dihydroxypropan-2-one	Aldehyde,Ketones,Esters	Ketones	C3H6O3
MW0052530	Enantio-PAF C-16	GP	PC	C26H54NO7P
FDATP00830	Azithromycin dihydrate	Others	Medicine	C38H76N2O14
MW0126772	Thiazopyr	Heterocyclic compounds	Heterocyclic compounds	C16H17F5N2O2S
MW0103526	Deoxyuridine triphosphate	Nucleotide and Its metabolites	Nucleotide and Its metabolites	C9H15N2O14P3
MW0156170	Pseudoargiopinin I	Amino acid and Its metabolites	Amino acid derivatives	C36H63N12O5+
MW0007710	Methyl 3-(2,3-dihydroxy-3-methylbutyl)-4-hydroxybenzoate	Benzene and substituted derivatives	Benzene and substituted derivatives	C13H18O5
MW0006368	Bis(2-ethylhexyl) phthalate	Aldehyde,Ketones,Esters	Esters	C24H38O4
MW0009168	Novaluron	Benzene and substituted derivatives	Phenolics	C17H9ClF8N2O4
MW0012609	17alpha,21-Dihydroxypregnenolone	Aldehyde,Ketones,Esters	Ketones	C21H32O4
MW0007814	Mibefradil	Benzene and substituted derivatives	Benzene and substituted derivatives	C29H38FN3O3
MW0111314	Thioetheramide PC	Alcohol and amines	Amines	C40H84N2O5PS+
MW0114604	Hydroxyacetone	Aldehyde,Ketones,Esters	Ketones	C3H6O2
MW0154144	N2-(L-Phenylalanyl)-N1-(naphthalenyl)-L-arigninamide	Amino acid and Its metabolites	Amino acid derivatives	C25H30N6O2
MW0063603	Soyasapogenol B 24-O-b-D-glucoside	Terpenoids	Triterpene	C36H60O8
MEDP1045	Biliverdin	Tryptamines,Cholines,Pigments	Pigments	C33H34N4O6
MW0169121	Erythromycin	Aldehyde,Ketones,Esters	Ketones	C37H67NO13
MW0111244	1-Palmitoyl-2-thiopalmitoyl phosphatidylcholine	Organic acid and Its derivatives	Phosphoric acids	C40H80NO7PS
MW0006750	Dexmedetomidine	Benzene and substituted derivatives	Benzene and substituted derivatives	C13H16N2
MW0139004	Moxidectin	Heterocyclic compounds	Heterocyclic compounds	C37H53NO8
MW0148888	Emindole Sb	Heterocyclic compounds	Indole and Its derivatives	C28H39NO
MW0111335	Triethylenetetramine	Alcohol and amines	Amines	C6H18N4
MW0157206	1-Octadecanaminium, N,N,N-trimethyl-, chloride	Alcohol and amines	Amines	C21H46ClN
MW0143395	4-(Methylamino)butanoic acid	Organic acid and Its derivatives	Organic acid and Its derivatives	C5H11NO2
MW0011404	Farnesylacetone	Aldehyde,Ketones,Esters	Ketones	C18H30O
MW0146487	Azadirachtin	Heterocyclic compounds	Heterocyclic compounds	C35H44O16
MW0103040	Uralenolide	Amino acid and Its metabolites	polypeptide	C30H44O4
MW0007245	FAA(17:1)	Phenolic acids	Phenolic acids	C24H38O3
MW0127573	Thiodiglycol	Others	Others	C4H10O2S
ZINC6845904	Squalene	Terpenoids	Triterpene	C30H50
MW0062073	Piperoic acid	Terpenoids	Sesquiterpenoids	C22H30O4
MW0009580	Psammaplin A	Benzene and substituted derivatives	Phenolics	C22H24Br2N4O6S2
MW0011719	Heudelottin C	Aldehyde,Ketones,Esters	Esters	C39H54O11
MW0154732	Einecs 234-275-5	Heterocyclic compounds	Heterocyclic compounds	C45H72O12
MW0055506	Oryzanol A	Terpenoids	Sesquiterpenoids	C40H58O4
MW0156495	Saikosaponin BK1	Terpenoids	Triterpene	C48H78O17
MEDL01779	Ganoderic acid Mj	Terpenoids	Triterpene	C33H52O6
MW0169682	Piperidine	Heterocyclic compounds	Heterocyclic compounds	C5H11N
MW0168357	1,3-DIAMINOPROPANE	Alcohol and amines	Amines	C3H10N2
MW0124723	Lumichrome	Heterocyclic compounds	Heterocyclic compounds	C12H10N4O2
MW0055340	N-(9Z-octadecenoyl)-sphing-4-enine-1-phosphocholine	SP	SM	C41H81N2O6P
MW0110228	Tyrosyl-tyrosyl-phenylalanine	Amino acid and Its metabolites	Small Peptide	C27H29N3O6
MW0115368	Tilmicosin	Heterocyclic compounds	Heterocyclic compounds	C46H80N2O13
MW0007578	Melamine	Heterocyclic compounds	Heterocyclic compounds	C3H6N6
MW0052578	Eplerenone	Aldehyde,Ketones,Esters	Ketones	C24H30O6
MEDL02021	Sarcosine	Amino acid and Its metabolites	Amino acids	C3H7NO2
MW0168837	Betaine	Others	Others	C5H11NO2
MW0109791	Taurine	Amino acid and Its metabolites	Amino acids	C2H7NO3S
MW0053455	Ganodermanontriol	Alcohol and amines	Alcohols	C30H48O4
MW0169780	Risperidone	Aldehyde,Ketones,Esters	Ketones	C23H27FN4O2
MW0005487	Tamsulosin	Benzene and substituted derivatives	Benzene and substituted derivatives	C20H28N2O5S
MW0010286	1,3-Butadiene	Others	Hydrocarbon derivatives	C4H6
MW0009345	p-Cresol	Benzene and substituted derivatives	Phenolics	C7H8O
MW0003631	Hydroxytyrosol	Benzene and substituted derivatives	Benzene and substituted derivatives	C8H10O3
MW0053627	Ginsenoside Rh3	Steroids	Steroidal saponins	C36H60O7
MW0123207	Epsilon-caprolactam	Heterocyclic compounds	Heterocyclic compounds	C6H11NO
MW0137425	Ascomycin	Others	Medicine	C43H69NO12
MW0111263	Pramipexole	Heterocyclic compounds	Heterocyclic compounds	C10H17N3S
MW0063314	Resmethrin	Terpenoids	Terpenoids	C22H26O3
MW0153393	(1R,2R,5Z,12R,13S,16Z)-25-(9H-pyrido[3,4-b]indol-1-yl)-11,22-diazapentacyclo[11.11.2.12,22.02,12.04,11]heptacosa-5,16,25-trien-13-ol	Alkaloids	Alkaloids	C36H44N4O
MW0120325	4-Butyl-gamma-butyrolactone	Aldehyde,Ketones,Esters	Esters	C8H14O2
MEDL01000	Octopamine	Alcohol and amines	Polyamines	C8H11NO2
MW0063709	Sumatriptan	Heterocyclic compounds	Heterocyclic compounds	C14H21N3O2S
MW0010642	Phyllanthin	Lignans and Coumarins	Lignans	C24H34O6
MW0016201	Bis(2-ethylhexyl) adipate	Aldehyde,Ketones,Esters	Esters	C22H42O4
MW0111511	D-fructofuranose	Carbohydrates and Its metabolites	Sugars	C6H12O6
MW0111333	Triethanolamine	Alcohol and amines	Amines	C6H15NO3
ZINC3881649	Austricin	Flavonoids	Flavonoid	C15H18O4
MW0160670	2-Aminooctadec-4-ene-1,3-diol	Alcohol and amines	Alcohols	C18H37NO2
MW0113901	alpha-D-Glucose 1,6-bisphosphate	Organic acid and Its derivatives	Organic acid and Its derivatives	C6H14O12P2
MW0146896	Bryotoxin A	Heterocyclic compounds	Heterocyclic compounds	C32H42O12
MW0138968	Minocycline	Heterocyclic compounds	Heterocyclic compounds	C23H27N3O7
MW0053734	Glycerophospho-N-Palmitoyl Ethanolamine	GP	PE	C21H44NO7P
MW0000302	Irinotecan	Heterocyclic compounds	Heterocyclic compounds	C33H38N4O6
MW0006078	Benzyl alcohol	Benzene and substituted derivatives	Benzene and substituted derivatives	C7H8O
MW0110063	Trp-His	Amino acid and Its metabolites	Small Peptide	C17H19N5O3
MW0110294	Tyr-Thr	Amino acid and Its metabolites	Small Peptide	C13H18N2O5
MEDP0535	TRIETHYL PHOSPHATE	Organic acid and Its derivatives	Phosphoric acids	C6H15O4P
MWS-04-329g_p	Zebularine	Nucleotide and Its metabolites	Nucleotide and Its metabolites	C9H12N2O5
MW0110621	Hexadecylamine	Alcohol and amines	Amines	C16H35N
MW0122532	7-Nitroindazole	Heterocyclic compounds	Heterocyclic compounds	C7H5N3O2
MW0125788	Nialamide	Alcohol and amines	Amines	C16H18N4O2
MW0168683	Aconitic acid	Organic acid and Its derivatives	Organic acid and Its derivatives	C6H6O6
MEDP0825	N-Cyclohexylformamide	Alcohol and amines	Amines	C7H13NO
MW0126295	Pyrazin-2-carboxylic acid	Organic acid and Its derivatives	Organic acid and Its derivatives	C5H4N2O2
MW0115350	Tetraethylene glycol	Alcohol and amines	Alcohols	C8H18O5
MW0009237	2-[4-Chloro-6-(4-phenylanilino)pyrimidin-2-yl]sulfanyloctanoic acid	Benzene and substituted derivatives	Benzene and substituted derivatives	C24H26ClN3O2S
MW0009234	N-cyclopropyl-8-[3-hydroxy-5-(2-methyloctan-2-yl)phenoxy]octanamide	Benzene and substituted derivatives	Benzene and substituted derivatives	C26H43NO3
MEDP1574	3-Methyloxindole	Heterocyclic compounds	Indole and Its derivatives	C9H9NO
MW0110339	Val-Gln	Amino acid and Its metabolites	Small Peptide	C10H19N3O4
MW0107889	Liothyronine	Hormones and hormone related compounds	Hormones and hormone related compounds	C15H12I3NO4
MW0110280	Tyr-Cys	Amino acid and Its metabolites	Small Peptide	C12H16N2O4S
MEDN1768	4,4'-Dihydroxydiphenylmethane	Benzene and substituted derivatives	Benzene and substituted derivatives	C13H12O2
MW0107655	DL-Arginine	Amino acid and Its metabolites	Amino acids	C6H14N4O2
MW0054562	1-(1Z-hexadecenyl)-sn-glycero-3-phosphocholine	GP	PC	C24H50NO6P
FDATN01470	DL-Citrulline	Others	Medicine	C6H13N3O3
MW0109045	4-Chloro-L-phenylalanine	Amino acid and Its metabolites	Amino acids	C9H10ClNO2
MW0123194	Caffeine	Heterocyclic compounds	Heterocyclic compounds	C8H10N4O2
MW0012982	LPC(15:0/0:0)	GP	LPC	C23H48NO7P
MW0012818	Arachidonoyl PAF C-16	GP	PC	C44H82NO7P
MW0145516	Arg-Thr-Gly	Amino acid and Its metabolites	Small Peptide	C12H24N6O5
MW0145502	Arg-Ser-Ser	Amino acid and Its metabolites	Small Peptide	C12H24N6O6
MW0105455	Ala-Arg-Lys	Amino acid and Its metabolites	Small Peptide	C15H31N7O4
MW0113273	Melibiose	Carbohydrates and Its metabolites	Sugars	C12H22O11
MW0107535	(2S)-1-[(2S,4R)-4-benzyl-2-hydroxy-5-[[(1R,2R)-2-hydroxy-2,3-dihydro-1H-inden-1-yl]amino]-5-oxopentyl]-N-tert-butyl-4-(pyridin-3-ylmethyl)piperazine-2-carboxamide	Benzene and substituted derivatives	Benzene and substituted derivatives	C36H47N5O4
MW0145572	Arg-Val-Ser	Amino acid and Its metabolites	Small Peptide	C14H28N6O5
MW0105680	Arg-Tyr-Arg	Amino acid and Its metabolites	Small Peptide	C21H35N9O5
MW0146517	(7R,8Z)-bacteriochlorophyll b	Heterocyclic compounds	Heterocyclic compounds	C55H72MgN4O6
MW0142981	magnesium;3-[(3R,21S,22S)-11-ethyl-16-(1-hydroxyethyl)-3-methoxycarbonyl-12,17,21,26-tetramethyl-4-oxo-23,25-diaza-7,24-diazanidahexacyclo[18.2.1.15,8.110,13.115,18.02,6]hexacosa-1,5,8(26),9,11,13(25),14,16,18,20(23)-decaen-22-yl]propanoic acid	Heterocyclic compounds	Heterocyclic compounds	C35H36MgN4O6
MW0151004	His-Leu-Val-Leu-Arg	Amino acid and Its metabolites	Small Peptide	C29H52N10O6
MW0149854	Gln-Val-Gln	Amino acid and Its metabolites	Small Peptide	C15H27N5O6
MEDTP01664	Carnitine C14:0	FA	CAR	C21H41NO4
MW0145508	Arg-Thr-Ala	Amino acid and Its metabolites	Small Peptide	C13H26N6O5
MW0108165	Met-Lys-Lys	Amino acid and Its metabolites	Small Peptide	C17H35N5O4S1
MW0105450	Ala-Ala-Arg	Amino acid and Its metabolites	Small Peptide	C12H24N6O4
MEDP1241	5-Hydroxy-2-oxo-4-ureido-2,5-dihydro-1H-imidazole-5-carboxylic acid ester	Organic acid and Its derivatives	Organic acid and Its derivatives	C5H6N4O5
MEDP1212	1,3-Dicyclohexylurea	Alcohol and amines	Polyamines	C13H24N2O
MW0016403	Carnitine C5:1	FA	CAR	C12H21NO4
MW0110917	N-(2-hydroxyethyl)icosanamide	Organic acid and Its derivatives	Organic acid and Its derivatives	C22H45NO2
MW0125191	7-Amino-9alpha-methoxymitosane	Heterocyclic compounds	Heterocyclic compounds	C15H18N4O5
MEDP1422	Carnitine C8-OH	FA	CAR	C15H29NO5
MW0123736	Disopyramide	Alcohol and amines	Amines	C21H29N3O
MEDP1335	LPC(20:5/0:0)	GP	LPC	C28H48NO7P
MEDP1418	Carnitine C11:1	FA	CAR	C18H33NO4
MEDP1407	Carnitine C14:2	FA	CAR	C21H37NO4
MEDP1330	LPC(0:0/20:2)	GP	LPC	C28H54NO7P
MW0013157	Carnitine C9:0	FA	CAR	C16H31NO4
MEDP1417	Carnitine C10:1-OH	FA	CAR	C17H31NO5
MEDP1321	LPC(0:0/22:5)	GP	LPC	C30H53NO7P
MW0056851	1-pentadecanoyl-2-(9Z-hexadecenoyl)-sn-glycero-3-phosphocholine	GP	PC	C39H76NO8P
MW0059396	PE-NMe(18:0/20:4(5Z,8Z,11Z,14Z))	GP	PE	C44H80NO8P
MW0055683	[(2R)-1-octadecanoyloxy-3-phosphonooxypropan-2-yl] tetracosanoate	GP	PA	C45H89O8P
MW0062442	Phosphatidylserine	GP	PS	C42H82NO10P
MW0056958	PC(18:0/18:4(6Z,9Z,12Z,15Z))	GP	PC	C44H80NO8P
MW0013000	1-Stearoyl-2-linoleoyl-sn-glycero-3-phosphate	GP	PA	C39H73O8P
MW0057423	PC(20:5(5Z,8Z,11Z,14Z,17Z)/20:1(11Z))	GP	PC	C48H84NO8P
MW0142910	3-Dimethylallyl-4-hydroxyphenylpyruvate	Benzene and substituted derivatives	Benzene and substituted derivatives	C14H16O4
MW0127077	Methaneselenol	Others	Others	CH3Se
MW0157546	Thr-Arg-Glu	Amino acid and Its metabolites	Small Peptide	C15H28N6O7
MW0055771	PA(18:2(9Z,12Z)/24:1(15Z))	GP	PA	C45H83O8P
MW0000802	N-[1-[4-[(2,4-dimethoxyphenyl)methyl]-5-(2-phenylethyl)-1,2,4-triazol-3-yl]-2-(1H-indol-3-yl)ethyl]pyridine-2-carboxamide	Benzene and substituted derivatives	Benzene and substituted derivatives	C35H34N6O3
MW0011907	PE-NMe(18:1(9Z)/18:1(9Z))	GP	PE	C42H80NO8P
MW0137859	Daidzein 4'-O-glucuronide	Flavonoids	Isoflavones	C21H18O10
MW0145374	Arg-His-His	Amino acid and Its metabolites	Small Peptide	C18H28N10O4
MW0158433	Tyr-Gln-Gln	Amino acid and Its metabolites	Small Peptide	C19H27N5O7
MW0145517	Arg-Thr-Ile	Amino acid and Its metabolites	Small Peptide	C16H32N6O5
MW0107771	Leu-Val-Lys	Amino acid and Its metabolites	Small Peptide	C17H34N4O4
MW0149732	Gln-Leu-Ala-Pro-Ala	Amino acid and Its metabolites	Small Peptide	C22H38N6O7
MW0158512	Tyr-Leu-Ala-Lys	Amino acid and Its metabolites	Small Peptide	C24H39N5O6
MW0146518	Bacteriochlorophyllide a	Heterocyclic compounds	Heterocyclic compounds	C35H36MgN4O6
MW0124143	Fluphenazine sulfoxide	Heterocyclic compounds	Heterocyclic compounds	C22H26F3N3O2S
MW0015862	1-O-Hexadecyl-2-arachidonoyl-sn-glycero-3-phosphocholine	Benzene and substituted derivatives	Benzene and substituted derivatives	C44H82NO7P
MW0155189	Phe-Glu-Thr	Amino acid and Its metabolites	Small Peptide	C18H25N3O7
MW0141345	12-trans-Hydroxy juvenile hormone III	Hormones and hormone related compounds	Hormones and hormone related compounds	C16H26O4
MW0153057	Lys-Lys-Gly	Amino acid and Its metabolites	Small Peptide	C14H29N5O4
MW0107825	Leukotriene D4 methyl ester	Aldehyde,Ketones,Esters	Esters	C26H42N2O6S
MEDL00444	Pro-Ile	Amino acid and Its metabolites	Small Peptide	C11H20N2O3
MW0158447	Tyr-Gln-Val-Arg	Amino acid and Its metabolites	Small Peptide	C25H40N8O7
MW0149687	Gln-Glu-Ser-Gln-Asp	Amino acid and Its metabolites	Small Peptide	C22H35N7O13
MW0158578	Tyr-Phe-Thr-Lys	Amino acid and Its metabolites	Small Peptide	C28H39N5O7
MW0150183	Glu-Tyr-Arg-Asp	Amino acid and Its metabolites	Small Peptide	C24H35N7O10
MW0149626	Gln-Arg-Leu-Arg	Amino acid and Its metabolites	Small Peptide	C23H45N11O6
MW0158670	Tyr-Val-Lys-Ala-Leu	Amino acid and Its metabolites	Small Peptide	C29H48N6O7
MW0151111	His-Trp-Glu	Amino acid and Its metabolites	Small Peptide	C22H26N6O6
MW0056862	PC(15:0/20:3(5Z,8Z,11Z))	GP	PC	C43H80NO8P
MW0158550	Tyr-Lys-Val-Glu-Ile	Amino acid and Its metabolites	Small Peptide	C31H50N6O9
MW0109332	Pro-Phe-Lys	Amino acid and Its metabolites	Small Peptide	C20H30N4O4
MW0143472	5-CHOLESTAN-3-OL-6-ONE	Hormones and hormone related compounds	Hormones and hormone related compounds	C27H46O2
MW0158396	Tyr-Asn-His-Arg	Amino acid and Its metabolites	Small Peptide	C25H36N10O7
MW0015480	(Z)-7-[(2R)-3-hydroxy-2-[(E,4R)-4-hydroxy-4-(1-propylcyclobutyl)but-1-enyl]-5-oxocyclopentyl]hept-5-enoic acid	FA	Oxidized lipids	C23H36O5
MW0107081	Gly-Lys-Lys	Amino acid and Its metabolites	Small Peptide	C14H29N5O4
MW0062187	Progesterone 3-biotin	Hormones and hormone related compounds	Hormones and hormone related compounds	C38H59N5O5S
MW0194178	2-Amino-3,4-dihydroxy-2-(hydroxymethyl)-14-oxo-6-eicosenoic acid	FA	Others	C21H39NO6
MW0059318	PE-NMe(15:0/22:6(4Z,7Z,10Z,13Z,16Z,19Z))	GP	PE	C43H74NO8P
MW0168278	Ergosta-5,22-dien-3-ol, (3beta,22E)-	Hormones and hormone related compounds	Hormones and hormone related compounds	C28H46O
MW0106502	Benzyl n-[(2s)-4-methyl-1-[[(2r)-4-methyl-1-[[(2s)-4-methyl-1-oxopentan-2-yl]amino]-1-oxopentan-2-yl]amino]-1-oxopentan-2-yl]carbamate	Amino acid and Its metabolites	Amino acid derivatives	C26H41N3O5
MW0148479	Digoxigenin bisdigitoxoside	Steroids	Steroid	C35H54O11
MW0141049	1,1-Dichloroethane	Others	Hydrocarbon derivatives	C2H4Cl2
MW0006069	antimycin A1	Benzene and substituted derivatives	Benzene and substituted derivatives	C28H40N2O9
FDATP01773	Desfesoterodine	Benzene and substituted derivatives	Benzene and substituted derivatives	C22H31NO2
MW0142547	cis-2-Oxohept-3-enedioic acid	Organic acid and Its derivatives	Organic acid and Its derivatives	C7H8O5
MW0150311	Gly-Arg-Val-Arg-Leu	Amino acid and Its metabolites	Small Peptide	C25H49N11O6
MW0058208	1-octadecanoyl-2-(4Z,7Z,10Z,13Z,16Z,19Z-docosahexaenoyl)-sn-glycero-3-phosphoethanolamine	GP	PE	C45H78NO8P
MW0150993	His-Leu-Ile-Arg	Amino acid and Its metabolites	Small Peptide	C24H43N9O5
MW0149978	Glu-Gln-Lys-Asp-Arg	Amino acid and Its metabolites	Small Peptide	C26H46N10O11
MW0158282	Trp-Val-Arg	Amino acid and Its metabolites	Small Peptide	C22H33N7O4
MW0118490	2-Cyclohexyl-N-(1-isopropylpiperidin-4-yl)-6-methoxy-7-(3-(pyrrolidin-1-yl)propoxy)quinazolin-4-amine	Heterocyclic compounds	Heterocyclic compounds	C30H47N5O2
MW0114796	Malyngamide J	Alcohol and amines	Amines	C33H53NO9
MW0144081	8-iso-16-cyclohexyl-tetranor Prostaglandin E2	Hormones and hormone related compounds	Hormones and hormone related compounds	C22H34O5
MW0150948	His-Gly-Tyr-Val-Glu	Amino acid and Its metabolites	Small Peptide	C27H37N7O9
MW0152522	Leu-Thr-Trp	Amino acid and Its metabolites	Small Peptide	C21H30N4O5
MW0152871	Lys-Arg-Phe	Amino acid and Its metabolites	Small Peptide	C21H35N7O4
MW0050103	1,2-Dioleoyl-sn-glycerol	GL	DG	C39H72O5
MW0109073	isovaleryl-Val-Val-Sta(3xi,4xi)-Ala-Sta(3xi,4xi)-OH	Amino acid and Its metabolites	Amino acid derivatives	C34H63N5O9
MW0126399	Chinomethionat	Others	Medicine	C10H6N2OS2
MW0063483	scytophycin C	Heterocyclic compounds	Heterocyclic compounds	C45H75NO11
MW0011927	1,2-Distearoyl-sn-glycero-3-phosphocholine	GP	PC	C44H88NO8P
MW0135007	6-(4-{5,7-dihydroxy-4-oxo-6-[3,4,5-trihydroxy-6-(hydroxymethyl)oxan-2-yl]-4H-chromen-2-yl}-2,5-dihydroxyphenoxy)-3,4,5-trihydroxyoxane-2-carboxylic acid	Organic acid and Its derivatives	Organic acid and Its derivatives	C27H28O18
MW0052885	Farnesyl Thiosalicylic Acid Amide	Alcohol and amines	Amines	C22H31NOS
MW0155789	Pro-Asn-Ala	Amino acid and Its metabolites	Small Peptide	C12H20N4O5
MW0006883	Dioctyl phthalate	Benzene and substituted derivatives	Benzene and substituted derivatives	C24H38O4
MW0151011	His-Lys-His	Amino acid and Its metabolites	Small Peptide	C18H28N8O4
MW0150979	His-Ile-Phe-Glu	Amino acid and Its metabolites	Small Peptide	C26H36N6O7
MW0060726	PE-NMe2(20:5(5Z,8Z,11Z,14Z,17Z)/20:5(5Z,8Z,11Z,14Z,17Z))	GP	PE	C47H74NO8P
MW0105669	Arg-Phe-Arg	Amino acid and Its metabolites	Small Peptide	C21H35N9O4
MEDP1401	Carnitine C14-OH	FA	CAR	C21H41NO5
MW0009070	2-Acetylaminofluorene	Benzene and substituted derivatives	Benzene and substituted derivatives	C15H13NO
MW0158567	Tyr-Phe-Glu-Lys	Amino acid and Its metabolites	Small Peptide	C29H39N5O8
MW0143132	magnesium;3-[(3R,21S,22S)-16-ethenyl-11-ethyl-3-methoxycarbonyl-12,17,21,26-tetramethyl-4-oxo-23,25-diaza-7,24-diazanidahexacyclo[18.2.1.15,8.110,13.115,18.02,6]hexacosa-1,5,8(26),9,13(25),14,16,18,20(23)-nonaen-22-yl]propanoic acid	Heterocyclic compounds	Heterocyclic compounds	C35H36MgN4O5
MEDP1343	LPC(0:0/18:3)	GP	LPC	C26H48NO7P
MW0114584	Heptaminol	Alcohol and amines	Alcohols	C8H19NO
MW0150941	His-Gly-Lys-Lys-Val	Amino acid and Its metabolites	Small Peptide	C25H45N9O6
MW0158135	Trp-Gln-Met	Amino acid and Its metabolites	Small Peptide	C21H29N5O5S1
MW0139667	Schisandrin	Heterocyclic compounds	Heterocyclic compounds	C24H32O7
MW0123366	Citbismine F	Heterocyclic compounds	Heterocyclic compounds	C36H34N2O10
MW0057646	1-Stearoyl-2-docosahexanoyl-sn-glycero-3-phosphocholine	GP	PC	C48H84NO8P
MW0155309	Phe-Phe-Val	Amino acid and Its metabolites	Small Peptide	C23H29N3O4
MW0158380	Tyr-Arg-Leu-Ile-Val	Amino acid and Its metabolites	Small Peptide	C32H54N8O7
MW0150820	His-Ala-Leu-Glu	Amino acid and Its metabolites	Small Peptide	C20H32N6O7
MW0156677	Ser-Asp-Gln	Amino acid and Its metabolites	Small Peptide	C12H20N4O8
MW0145441	Arg-Lys-Leu	Amino acid and Its metabolites	Small Peptide	C18H37N7O4
MW0148636	DMABA-d10 NHS ester	Aldehyde,Ketones,Esters	Esters	C13H14N2O4
MW0150078	Glu-Lys-Leu-Thr-His	Amino acid and Its metabolites	Small Peptide	C27H46N8O9
MW0108025	Lys-Tyr-Arg	Amino acid and Its metabolites	Small Peptide	C21H35N7O5
MW0153204	Lys-Val-Leu	Amino acid and Its metabolites	Small Peptide	C17H34N4O4
MW0063555	N-[2-[[[[(2S,3R)-2-(Hexadecanoylamino)-3-hydroxy-4-octadecenyl]oxy]hydroxyphosphinyl]oxy]ethyl]trimethylaminium	SP	SM	C39H80N2O6P+
MW0143458	4S,5R-antillatoxin A	Benzene and substituted derivatives	Benzene and substituted derivatives	C28H45N3O5
MEDP1331	LPC(0:0/20:3)	GP	LPC	C28H52NO7P
MW0158378	Tyr-Arg-Leu	Amino acid and Its metabolites	Small Peptide	C21H34N6O5
MW0145221	Arachidonic acid-biotin	FA	Others	C30H48N2O5S
MW0157553	Thr-Arg-Leu	Amino acid and Its metabolites	Small Peptide	C16H32N6O5
MW0151352	Ile-Asn-Phe	Amino acid and Its metabolites	Small Peptide	C19H28N4O5
MEDP1522	Carnitine C13:0	FA	CAR	C20H39NO4
MW0149780	Gln-Phe-Ile-Lys	Amino acid and Its metabolites	Small Peptide	C26H42N6O6
MW0105633	Antanapeptin B	Benzene and substituted derivatives	Benzene and substituted derivatives	C41H62N4O8
MW0108425	ethyl (E,4S)-4-[[3-hydroxy-2-[[(2S)-2-[(3-hydroxy-2-methylbenzoyl)amino]-3-methylbutanoyl]amino]propanoyl]amino]-6-methylhept-2-enoate	Alcohol and amines	Amines	C26H39N3O7
MW0114294	3-ethyl-2,10-dihydroxy-15-[(2-methoxyethoxy)methyl]-2,6,8,10,12,17-hexamethyl-5-oxo-9-{[3,4,6-trideoxy-3-(dimethylamino)hexopyranosyl]oxy}-4,16-dioxa-14-azabicyclo[11.3.1]heptadec-7-yl 2,6-dideoxy-3-C	Heterocyclic compounds	Heterocyclic compounds	C42H78N2O14
MEDP1318	LPC(0:0/22:4)	GP	LPC	C30H55NO7P
MW0155956	Pro-Phe-Gln	Amino acid and Its metabolites	Small Peptide	C19H26N4O5
MW0106505	DL-Glutamate	Amino acid and Its metabolites	Amino acids	C5H9NO4
MW0150944	His-Gly-Phe-His-Val	Amino acid and Its metabolites	Small Peptide	C28H37N9O6
MW0111243	14,14,15,15-tetradeuterio-N-(2-hydroxyethyl)hexadecanamide	FA	Others	C18H37NO2
MW0148637	DMABA-d4 NHS Ester	Aldehyde,Ketones,Esters	Esters	C13H14N2O4
MW0158597	Tyr-Ser-Asn	Amino acid and Its metabolites	Small Peptide	C16H22N4O7
MW0006000	alpha-Hydroxymetoprolol	Benzene and substituted derivatives	Phenolics	C15H25NO4
MW0145353	Arg-Glu-Ser	Amino acid and Its metabolites	Small Peptide	C14H26N6O7
MW0150314	Gly-Asn-Leu-Arg-Lys	Amino acid and Its metabolites	Small Peptide	C24H46N10O7
MW0011736	11-Ketorockogenin acetate	Aldehyde,Ketones,Esters	Esters	C31H46O7
MW0153000	Lys-Ile-Ala	Amino acid and Its metabolites	Small Peptide	C15H30N4O4
MW0124222	Garcinolic acid	Organic acid and Its derivatives	Organic acid and Its derivatives	C38H46O9
MW0107436	Ile-Gln-Lys	Amino acid and Its metabolites	Small Peptide	C17H33N5O5
MW0118547	3-Pyridinemethanol	Alcohol and amines	Alcohols	C6H7NO
MW0058257	PE(18:1(9Z)/18:3(6Z,9Z,12Z))	GP	PE	C41H74NO8P
MW0108017	Lys-Pro-Lys	Amino acid and Its metabolites	Small Peptide	C17H33N5O4
MW0156725	Ser-Glu-Asn	Amino acid and Its metabolites	Small Peptide	C12H20N4O8
MW0155855	Pro-Glu-Ile	Amino acid and Its metabolites	Small Peptide	C16H27N3O6
MW0109217	Phenylbutyrylglutamine	Alcohol and amines	Amines	C15H20N2O4
MW0002284	2,4-Dimethylphenol	Benzene and substituted derivatives	Benzene and substituted derivatives	C8H10O
MW0110362	Val-Phe-Lys	Amino acid and Its metabolites	Small Peptide	C20H32N4O4
MW0158427	Tyr-Cys-Trp	Amino acid and Its metabolites	Small Peptide	C23H26N4O5S1
MW0149981	Glu-Gln-Phe-Arg	Amino acid and Its metabolites	Small Peptide	C25H38N8O8
MW0122849	N-(5-Adamant-1-yl methoxy)pentyl deoxynojirimycin	Heterocyclic compounds	Heterocyclic compounds	C22H39NO5
MW0194307	9alpha,11alpha,15R-Trihydroxy-17-phenyl-18,19,20-trinor-prost-5Z-en-1-oic acid, isopropyl ester	Hormones and hormone related compounds	Hormones and hormone related compounds	C26H40O5
MW0062214	N-[5-[5-[(3aS,6aR)-2-oxo-1,3,3a,4,6,6a-hexahydrothieno[3,4-d]imidazol-4-yl]pentanoylamino]pentyl]-7-[(1R,2S)-2-[(E,3S)-3-hydroxyoct-1-enyl]-5-oxocyclopent-3-en-1-yl]heptanamide	Hormones and hormone related compounds	Hormones and hormone related compounds	C35H58N4O5S
MW0158143	Trp-Glu-Glu	Amino acid and Its metabolites	Small Peptide	C21H26N4O8
MW0142146	(1S,2R,5S,7S,8R,9R,11S,12S,15S)-1,2-dimethyl-7-[2-(3-methylbut-2-enoxy)propan-2-yl]-19,20-bis(3-methylbut-2-enyl)-6,10-dioxa-24-azaheptacyclo[13.10.0.02,12.05,11.09,11.017,25.018,23]pentacosa-17(25),18(23),19,21-tetraene-8,12-diol	Heterocyclic compounds	Heterocyclic compounds	C42H59NO5
MEDP1528	Carnitine C18:1-OH	FA	CAR	C25H47NO5
MW0124204	Galunisertib	Heterocyclic compounds	Heterocyclic compounds	C22H19N5O
MW0007011	Ethopabate	Benzene and substituted derivatives	Benzene and substituted derivatives	C12H15NO4
MW0150115	Glu-Phe-Tyr-Leu-Gly	Amino acid and Its metabolites	Small Peptide	C31H41N5O9
MW0150074	Glu-Lys-His-Cys-Arg	Amino acid and Its metabolites	Small Peptide	C26H45N11O8S
MW0149863	Gln-Val-Leu-Arg	Amino acid and Its metabolites	Small Peptide	C22H42N8O6
MW0145264	Arg-Arg-Phe	Amino acid and Its metabolites	Small Peptide	C21H35N9O4
MW0120702	7-(2-(2-(Dimethylamino)ethoxy)ethoxy)-6-methoxy-2-(4-methyl-1,4-diazepan-1-yl)-N-(1-methylpiperidin-4-yl)quinazolin-4-amine	Heterocyclic compounds	Heterocyclic compounds	C27H45N7O3
MW0152234	Leu-Arg-Thr	Amino acid and Its metabolites	Small Peptide	C16H32N6O5
MW0139075	N-(4-methyl-2-oxochromen-7-yl)icosa-5,8,11,14-tetraenamide	Alcohol and amines	Amines	C30H39NO3
MW0145486	Arg-Pro-Ser	Amino acid and Its metabolites	Small Peptide	C14H26N6O5
MW0055758	PA(18:2(9Z,12Z)/20:3(5Z,8Z,11Z))	GP	PA	C41H71O8P
MEDP1386	Carnitine C18:2-OH	FA	CAR	C25H45NO5
MW0149931	Glu-Asn-Ile-Ile-Asp	Amino acid and Its metabolites	Small Peptide	C25H42N6O11
MW0116833	13(S)-HODE-biotin	Heterocyclic compounds	Heterocyclic compounds	C28H48N4O4S
MEDP1364	(3beta,9xi,22S,23R)-3-Hydroxy-17,23-epoxyveratraman-11-one	Others	Others	C27H39NO3
MW0152748	Lolitrem E	Heterocyclic compounds	Heterocyclic compounds	C42H57NO7
MW0149735	Gln-Leu-Asn-Leu-Lys	Amino acid and Its metabolites	Small Peptide	C27H50N8O8
MW0054564	Lpc(O-18:2(1Z,9Z))	GP	LPC-P	C26H52NO6P
MW0150464	Gly-Pro-Gln	Amino acid and Its metabolites	Small Peptide	C12H20N4O5
MW0009064	Etilamfetamine	Benzene and substituted derivatives	Benzene and substituted derivatives	C11H17N
MW0057429	PC(20:5(5Z,8Z,11Z,14Z,17Z)/20:5(5Z,8Z,11Z,14Z,17Z))	GP	PC	C48H76NO8P
MW0152403	Leu-Leu-Met	Amino acid and Its metabolites	Small Peptide	C17H33N3O4S1
MW0153159	Lys-Thr-Ser	Amino acid and Its metabolites	Small Peptide	C13H26N4O6
MW0054017	Incensole	Heterocyclic compounds	Heterocyclic compounds	C20H34O2
MW0144451	Ala-Ala-Ala-Arg-Phe	Amino acid and Its metabolites	Small Peptide	C24H38N8O6
MW0148618	magnesium;methyl (3R,21S,22S)-11,16-bis(ethenyl)-12,17,21,26-tetramethyl-4-oxo-22-[3-oxo-3-[(E,7R,11R)-3,7,11,15-tetramethylhexadec-2-enoxy]propyl]-23,25-diaza-7,24-diazanidahexacyclo[18.2.1.15,8.110,13.115,18.02,6]hexacosa-1,5,8(26),9,11,13(25),14,16,18,20(23)-decaene-3-carboxylate	Tryptamines,Cholines,Pigments	Pigments	C55H70MgN4O5
MW0150533	Gly-Val-Ile-Gly-Ile	Amino acid and Its metabolites	Small Peptide	C21H39N5O6
MW0168630	5,7-Dichlorokynurenic acid	Organic acid and Its derivatives	Organic acid and Its derivatives	C10H5Cl2NO3
MW0062217	Prostaglandin A2-biotin	Hormones and hormone related compounds	Hormones and hormone related compounds	C35H56N4O5S
MW0147263	Caylin-2	Heterocyclic compounds	Heterocyclic compounds	C32H30F6N4O4
MW0123365	Citbismine E	Heterocyclic compounds	Heterocyclic compounds	C36H34N2O11
MW0109526	Ramiprilat	Amino acid and Its metabolites	Amino acid derivatives	C21H28N2O5
MW0142980	3-Hydroxyethylbacteriochlorophyllide a	Heterocyclic compounds	Heterocyclic compounds	C35H38MgN4O6
MW0150340	Gly-Gln-Glu	Amino acid and Its metabolites	Small Peptide	C12H20N4O7
MW0150432	Gly-Lys-Val-Lys-Lys	Amino acid and Its metabolites	Small Peptide	C25H50N8O6
MEDP1520	Carnitine C16:2-OH	FA	CAR	C23H41NO5
MW0060366	PE-NMe2(18:1(9Z)/18:1(9Z))	GP	PI	C43H82NO8P
MW0054584	LPE(0:0/20:4)	GP	LPE	C25H44NO7P
MEDP1409	Carnitine C12-OH	FA	CAR	C19H37NO5
MEDTP02779	[(2R)-3-hexadecoxy-2-hydroperoxypropyl] 2-(trimethylazaniumyl)ethyl phosphate	Others	Others	C24H52NO7P
MW0139814	Taspine	Heterocyclic compounds	Heterocyclic compounds	C20H19NO6
ZINC58633050	Coenzyme Q8	CoEnzyme and vitamins	CoEnzyme and vitamins	C49H74O4
MW0152252	Leu-Asn-Trp	Amino acid and Its metabolites	Small Peptide	C21H29N5O5
MW0149647	Gln-Asp-Gly-Asp-Leu	Amino acid and Its metabolites	Small Peptide	C21H34N6O11
MW0169484	Miltefosine	Organic acid and Its derivatives	Phosphoric acids	C21H46NO4P
MW0149942	Glu-Asp-Asn	Amino acid and Its metabolites	Small Peptide	C13H20N4O9
MEDP0638	LPE(16:1/0:0)	GP	PE	C21H42NO7P
MEDP1430	Carnitine C7:0	FA	CAR	C14H27NO4
MEDP1428	Carnitine C8:1	FA	CAR	C15H27NO4
MW0105634	Antanapeptin C	Benzene and substituted derivatives	Benzene and substituted derivatives	C41H64N4O8
MW0142365	2-Hydroxy-2H-benzo[h]chromene-2-carboxylate	Organic acid and Its derivatives	Organic acid and Its derivatives	C14H10O4
MW0158274	Trp-Tyr-His	Amino acid and Its metabolites	Small Peptide	C26H28N6O5
MW0143551	5alpha-Cholestane-5,6beta-diol	Alcohol and amines	Alcohols	C27H48O2
MW0145270	Arg-Asn-Gln	Amino acid and Its metabolites	Small Peptide	C15H28N8O6
MEDP1902	LPC(16:2/0:0)	GP	LPC	C24H46NO7P
MW0149921	Glu-Arg-Phe-Asp	Amino acid and Its metabolites	Small Peptide	C24H35N7O9
MW0151365	Ile-Asp-Gly	Amino acid and Its metabolites	Small Peptide	C12H21N3O6
MW0154199	Ac-Asp-Glu-Glu	Organic acid and Its derivatives	Organic acid and Its derivatives	C16H23N3O11
MEDP1334	LPC(20:4/0:0)	GP	LPC	C28H50NO7P
MEDP1336	LPC(0:0/20:5)	GP	LPC	C28H48NO7P
MW0143903	7(1)-Hydroxychlorophyllide a	Heterocyclic compounds	Heterocyclic compounds	C35H34MgN4O6
MEDP1412	Carnitine C13:1	FA	CAR	C20H37NO4
MW0158519	Tyr-Leu-Gly-Lys-Arg	Amino acid and Its metabolites	Small Peptide	C29H49N9O7
MW0054547	1-Docosanoyl-sn-glycero-3-phosphocholine	GP	PC	C30H62NO7P
MEDP1438	Carnitine C6:1	FA	CAR	C13H23NO4
MW0149758	Gln-Lys-Leu-Glu	Amino acid and Its metabolites	Small Peptide	C22H40N6O8
MEDP1416	Carnitine C11:0	FA	CAR	C18H35NO4
MW0153687	Met-Trp-Gln	Amino acid and Its metabolites	Small Peptide	C21H29N5O5S1
MEDP1165	PC(O-16:0/O-2:0)	GP	LPC	C26H56NO6P
MW0055775	PA(18:3(6Z,9Z,12Z)/16:0)	GP	PA	C37H67O8P
MEDP1521	Carnitine C14:2 Isomer 1	FA	CAR	C21H37NO4
MW0124243	Ginsenoyne M	Heterocyclic compounds	Heterocyclic compounds	C32H46O2
MW0169262	Hexetidine	Heterocyclic compounds	Heterocyclic compounds	C21H45N3
MW0007139	Fenson	Benzene and substituted derivatives	Benzene and substituted derivatives	C12H9ClO3S
MW0122736	Acridine	Heterocyclic compounds	Heterocyclic compounds	C13H9N
MW0156946	Ser-Trp-Trp	Amino acid and Its metabolites	Small Peptide	C25H27N5O5
MW0154007	Mycolactone C	Heterocyclic compounds	Heterocyclic compounds	C44H70O8
MW0143347	4-Hydroxy-4-methylglutamate	Aldehyde,Ketones,Esters	Esters	C6H11NO5
MW0140287	(2R)-O-phospho-3-sulfolactic acid	Aldehyde,Ketones,Esters	Esters	C3H7O9PS
MW0059410	PE-NMe(18:1(11Z)/15:0)	GP	PE	C39H76NO8P
MW0168416	Nicotine	Heterocyclic compounds	Heterocyclic compounds	C10H14N2
FDATN00872	Milbemycin A3 oxime	Others	Medicine	C31H43NO7
MW0141612	17-Methyl-3-(2,4-cyclopentadien-1-ylidene)-5alpha-androstane-17beta-ol	Hormones and hormone related compounds	Hormones and hormone related compounds	C25H36O
MEDP1380	Carnitine C20:1	FA	CAR	C27H51NO4
MW0148264	2-[(E)-3,7,11,15-tetramethylhexadec-2-enyl]naphthalene-1,4-diol	Alcohol and amines	Alcohols	C30H46O2
MW0142435	2-Hydroxy-vitamin K	CoEnzyme and vitamins	CoEnzyme and vitamins	C31H48O3
MW0114459	Fenbufen	Benzene and substituted derivatives	Benzene and substituted derivatives	C16H14O3
MW0146838	Bouillonamide A	Amino acid and Its metabolites	Amino acid derivatives	C46H67N5O8
MW0006552	Chloroxylenol	Benzene and substituted derivatives	Phenolics	C8H9ClO
MW0009501	p-Phenetidine	Benzene and substituted derivatives	Phenolics	C8H11NO
MW0168582	4-(Dimethylamino)azobenzene N-oxide	Benzene and substituted derivatives	Benzene and substituted derivatives	C14H16N3O+
MW0014935	6,10,14-Trimethylpentadecan-2-one	Aldehyde,Ketones,Esters	Ketones	C18H36O
MW0134307	5-[6-(2,4-dihydroxyphenyl)-2-{4-[(E)-2-(2,4-dihydroxyphenyl)ethenyl]-2,6-dihydroxyphenyl}-4-methylcyclohex-3-ene-1-carbonyl]-3-(3-methylbut-2-en-1-yl)benzene-1,2,4-triol	Benzene and substituted derivatives	Benzene and substituted derivatives	C39H38O10
MW0154139	N(1),N(8)-bis(sinapoyl)-spermidine	Heterocyclic compounds	Heterocyclic compounds	C29H39N3O8
MW0155689	Precorrin-5	Heterocyclic compounds	Heterocyclic compounds	C45H54N4O17
MW0109419	Propionic acid, 2-amino-3-ureido-	Organic acid and Its derivatives	Organic acid and Its derivatives	C4H9N3O3
MW0145695	Asn-Asp-Ala	Amino acid and Its metabolites	Small Peptide	C11H18N4O7
MW0056996	PC(18:1(11Z)/20:3(8Z,11Z,14Z))	GP	PC	C46H84NO8P
MW0149759	Gln-Lys-Lys-Leu-Ala	Amino acid and Its metabolites	Small Peptide	C26H50N8O7
MW0063336	Retinyl beta-glucuronide	Terpenoids	Ditepenoids	C26H38O7
MW0013284	(3beta,5alpha,13alpha,22alpha,25R)-3-hydroxyspirosolan-23-yl acetate	Others	Others	C29H47NO4
MW0017045	Chenodeoxyglycocholic acid	Organic acid and Its derivatives	Organic acid and Its derivatives	C26H43NO5
MEDP1377	Carnitine C20:1-OH	FA	CAR	C27H51NO5
MW0107389	Hydroxyhomodestruxin B	Heterocyclic compounds	Heterocyclic compounds	C31H53N5O8
MW0149708	Gln-His-Thr-Leu-Lys	Amino acid and Its metabolites	Small Peptide	C27H47N9O8
MW0151043	His-Phe-Glu-Asp	Amino acid and Its metabolites	Small Peptide	C24H30N6O9
MW0151134	His-Tyr-Phe	Amino acid and Its metabolites	Small Peptide	C24H27N5O5
MW0054518	LPA(i-21:0/0:0)	GP	LPA	C24H49O7P
MW0007167	Flubendiamide	Benzene and substituted derivatives	Benzene and substituted derivatives	C23H22F7IN2O4S
MW0130654	2-{3-[2,4-dihydroxy-3-(3-methylbut-2-en-1-yl)benzoyl]-4-(2,4-dihydroxyphenyl)-6-methyl-7-oxabicyclo[4.1.0]heptan-2-yl}-5-[(E)-2-(2,4-dihydroxyphenyl)ethenyl]benzene-1,3-diol	Benzene and substituted derivatives	Benzene and substituted derivatives	C39H38O10
MW0158659	Tyr-Val-Arg-Lys	Amino acid and Its metabolites	Small Peptide	C26H44N8O6
MW0054380	Ethyl alpha-linolenate	FA	FFA	C20H34O2
MW0150454	Gly-Phe-Leu-Leu-Asp	Amino acid and Its metabolites	Small Peptide	C27H41N5O8
MW0158627	Tyr-Thr-Phe-Lys-Asn	Amino acid and Its metabolites	Small Peptide	C32H45N7O9
MW0054541	LPC(20:2/0:0)	GP	LPC	C28H54NO7P
MEDP1514	Carnitine C9:1	FA	CAR	C16H29NO4
MW0017016	CerP(d18:1/18:0)	SP	Cer	C36H72NO6P
MW0054330	Leukotriene F4	FA	Oxidized lipids	C28H44N2O8S
MW0009030	N-Desmethyl tapentadol	Benzene and substituted derivatives	Benzene and substituted derivatives	C13H21NO
MW0015657	all-trans-Pentaprenyl diphosphate	Organic acid and Its derivatives	Phosphoric acids	C25H44O7P2
MW0142253	2-Arachidonoylglycerol-d8	Others	Others	C23H38O4
MEDP1414	Carnitine C12:1	FA	CAR	C19H35NO4
MW0142222	6-Hydroxymethyl-7,8-dihydropterin	Heterocyclic compounds	Pteridines and derivatives	C7H9N5O2
MW0150088	Glu-Met-Gln	Amino acid and Its metabolites	Small Peptide	C15H26N4O7S1
MW0163757	(9S,10R,13S,14S)-10,13-dimethyl-2,6,7,8,9,11,12,14,15,16-decahydro-1H-cyclopenta[a]phenanthrene-3,17-dione	Aldehyde,Ketones,Esters	Ketones	C19H26O2
MW0151489	Ile-Leu-Gly	Amino acid and Its metabolites	Small Peptide	C14H27N3O4
MW0058309	PE(18:2(9Z,12Z)/24:1(15Z))	GP	PE	C47H88NO8P
MW0150965	His-His-Val-Ala-Tyr	Amino acid and Its metabolites	Small Peptide	C29H39N9O7
MW0158115	Trp-Asp-Ile	Amino acid and Its metabolites	Small Peptide	C21H28N4O6
MW0150696	Halstoctacosanolide A	Heterocyclic compounds	Heterocyclic compounds	C48H76O12
MEDP1381	Carnitine C20:2	FA	CAR	C27H49NO4
MW0106094	(S)-2-acetamido-4-methyl-N-((S)-4-methyl-1-oxo-1-(((R)-1-oxohexan-2-yl)amino)pentan-2-yl)pentanamide	Organic acid and Its derivatives	Organic acid and Its derivatives	C20H37N3O4
MW0057446	1-Docosanoyl-2-hexadecanoyl-sn-glycero-3-phosphocholine	GP	PC	C46H92NO8P
MW0108189	Metalaxyl	Amino acid and Its metabolites	Amino acid derivatives	C15H21NO4
MW0129896	18-[2-(3,4-dihydroxyphenyl)-3,5,7-trihydroxy-3,4-dihydro-2H-1-benzopyran-4-yl]-5-(4-hydroxy-3-methoxyphenyl)-13-(3-hydroxyphenyl)-4,12,14-trioxapentacyclo[11.7.1.0(2),(1)(1).0(3),.0(1),(2)]henicosa-2(11),3(8),9,15(20),16,18-hexaene-6,9,17,19,21-pentol	Benzene and substituted derivatives	Benzene and substituted derivatives	C46H38O17
MW0110904	Alpha-Linoleoylcholine	Aldehyde,Ketones,Esters	Esters	C23H44NO2+
MW0150915	His-Glu-Gln-Lys	Amino acid and Its metabolites	Small Peptide	C22H36N8O8
MW0012726	19'-Hexanoyloxymytiloxanthin	Aldehyde,Ketones,Esters	Esters	C46H64O6
MW0131476	3,4,5-trihydroxy-2-({3,4,5,11,12,13,22,23-octahydroxy-8,18-dioxo-9,14,17-trioxatetracyclo[17.4.0.0(2),.0(1),(1)]tricosa-1(23),2,4,6,19,21-hexaen-21-yl}oxy)benzoic acid	Organic acid and Its derivatives	Organic acid and Its derivatives	C27H22O19
MW0130687	2-{6-[2,4-dihydroxy-3-(3-methylbut-2-en-1-yl)benzoyl]-5-(2,4-dihydroxyphenyl)-4-hydroxy-3-methylcyclohex-2-en-1-yl}-5-[(E)-2-(2,4-dihydroxyphenyl)ethenyl]benzene-1,3-diol	Benzene and substituted derivatives	Benzene and substituted derivatives	C39H38O10
MW0154523	Nitroethane	Heterocyclic compounds	Heterocyclic compounds	C2H5NO2
MW0131637	3,4,5-trihydroxy-6-(2-hydroxy-5-{5-hydroxy-4-oxo-6,8-bis[3,4,5-trihydroxy-6-(hydroxymethyl)oxan-2-yl]-7-[(3,4,5-trihydroxy-6-methyloxan-2-yl)oxy]-4H-chromen-2-yl}phenoxy)oxane-2-carboxylic acid	Organic acid and Its derivatives	Organic acid and Its derivatives	C39H48O26
MW0154010	Mycolactone F	Heterocyclic compounds	Heterocyclic compounds	C42H68O8
MW0106383	4-(Isopropylamino)-2-(2-pyridyl)-2-phenylbutyramide	Alcohol and amines	Amines	C18H23N3O
MW0140252	(8S,9S,10R,13S,17R)-17-[(2S,3R,4R,5S)-3,4-dihydroxy-5,6-dimethylheptan-2-yl]-10,13-dimethyl-1,2,6,7,8,9,11,12,14,15,16,17-dodecahydrocyclopenta[a]phenanthren-3-one	Aldehyde,Ketones,Esters	Ketones	C28H46O3
MW0054272	2alpha,3beta,12alpha,21,24(R),25-Hexahydroxylanost-8-ene	Alcohol and amines	Alcohols	C30H52O6
MW0059494	PE-NMe(18:2(9Z,12Z)/24:1(15Z))	GP	PE	C48H90NO8P
MW0155304	Phe-Phe-Met	Amino acid and Its metabolites	Small Peptide	C23H29N3O4S1
MW0150755	3-[7,8,12,17-Tetrakis(2-carboxyethyl)-13,18-bis(carboxymethyl)-3-methyl-22,23-dihydroporphyrin-2-yl]propanoic acid	Heterocyclic compounds	Heterocyclic compounds	C40H40N4O14
MW0146523	Bacteriohopanetetrol-acetylglucosamine	Alcohol and amines	Amines	C43H75NO9
MW0158453	Tyr-Glu-Asp-Tyr-Val	Amino acid and Its metabolites	Small Peptide	C32H41N5O12
MW0104410	2,5-Dioxopentanoate	Organic acid and Its derivatives	Organic acid and Its derivatives	C5H6O4
MW0105481	Ala-Pro-Glu	Amino acid and Its metabolites	Small Peptide	C13H21N3O6
MW0154124	C12 NBD-Ceramide	FA	Others	C21H32N6O6
MW0059348	PE-NMe(16:0/24:0)	GP	PE	C46H92NO8P
MW0140314	(2S,2'S)-Oscillol	Alcohol and amines	Alcohols	C40H56O4
MEDP1392	Carnitine C18:3	FA	CAR	C25H43NO4
MW0139027	Myricanene A 5-[arabinosyl-(1->6)-glucoside]	Benzene and substituted derivatives	Benzene and substituted derivatives	C32H42O13
MW0144917	alpha,alpha'-Trehalose 6-mycolate	Aldehyde,Ketones,Esters	Esters	C44H82O13
MW0014149	7-[(2R)-3-hydroxy-2-(3-hydroxy-5-methylnon-1-enyl)-5-oxocyclopentyl]-3-methoxyheptanoic acid	Organic acid and Its derivatives	Organic acid and Its derivatives	C23H40O6
MW0136105	6-{[8-(2,4-dihydroxyphenyl)-7-(3,7-dimethylocta-2,6-dien-1-yl)-2,2-dimethyl-6-oxo-2H,6H-pyrano[3,2-g]chromen-5-yl]oxy}-3,4,5-trihydroxyoxane-2-carboxylic acid	Benzene and substituted derivatives	Benzene and substituted derivatives	C36H40O12
MW0151045	His-Phe-His	Amino acid and Its metabolites	Small Peptide	C21H25N7O4
MW0110223	Tyr-Thr-Lys	Amino acid and Its metabolites	Small Peptide	C19H30N4O6
MW0103118	Vitamin E	CoEnzyme and vitamins	CoEnzyme and vitamins	C29H50O2
MW0139287	Peonidin 3-(6''-p-coumarylglucoside)	Flavonoids	Anthocyanidins	C31H29O13+
MW0129022	{2-[2-(3,4-dihydroxyphenyl)-5,7-dihydroxy-4-oxo-3-[3,4,5-trihydroxy-6-(hydroxymethyl)oxan-2-yl]-4H-chromen-6-yl]-3,5-dihydroxy-6-(hydroxymethyl)oxan-4-yl}oxidanesulfonic acid	Organic acid and Its derivatives	Organic acid and Its derivatives	C27H30O19S
MW0107191	Glyphosate	Amino acid and Its metabolites	Amino acid derivatives	C3H8NO5P
MW0014620	5,12-dihydroxy-6,8,10,14-eicosatetraenoic acid	Organic acid and Its derivatives	Organic acid and Its derivatives	C20H32O4
MW0052473	Dodecaprenyl diphosphate	Organic acid and Its derivatives	Phosphoric acids	C60H100O7P2
MW0147373	Chivosazole A	Heterocyclic compounds	Heterocyclic compounds	C49H71NO12
MW0155688	Precorrin-4	Heterocyclic compounds	Heterocyclic compounds	C44H52N4O17
MW0049109	Cyclopassifloic acid C	Organic acid and Its derivatives	Organic acid and Its derivatives	C31H52O7
MW0141401	14alpha-Hydroxy-5beta-cholest-7-ene-3,6-dione	Alcohol and amines	Alcohols	C27H42O3
MW0134998	6-(4-{5,7-dihydroxy-3-[(6E)-8-hydroxy-3,7-dimethylocta-2,6-dien-1-yl]-6-(3-methylbut-2-en-1-yl)-4-oxo-4H-chromen-2-yl}-3-hydroxyphenoxy)-3,4,5-trihydroxyoxane-2-carboxylic acid	Others	Others	C36H42O13
MW0147377	Chivosazole E	Heterocyclic compounds	Heterocyclic compounds	C46H65NO12
MW0054626	1-Octadecanoyl-sn-glycero-3-phospho-(1'-myo-inositol)	GP	PI	C27H53O12P
MW0143544	5alpha-Androstane-2alpha-methyl-17beta-ol	Hormones and hormone related compounds	Hormones and hormone related compounds	C20H34O
MW0054007	Ichangin 4-glucoside	Aldehyde,Ketones,Esters	Esters	C32H42O14
MW0009338	Parecoxib	Benzene and substituted derivatives	Benzene and substituted derivatives	C19H18N2O4S
MEDL01932	1-Pentadecanoyl-glycero-3-phosphoethanolamine	GP	LPC	C20H42NO7P
MW0055387	Notoginsenoside J	Terpenoids	Triterpene	C42H74O16
MW0136233	6-{2-[6-carboxy-5-(2,6-dihydroxy-4-{6-hydroxy-7-[(2E)-4-hydroxy-3-methylbut-2-en-1-yl]-1-benzofuran-2-yl}phenyl)-3-methylcyclohex-3-en-1-yl]-5-hydroxyphenoxy}-3,4,5-trihydroxyoxane-2-carboxylic acid	Organic acid and Its derivatives	Organic acid and Its derivatives	C39H40O15
MW0130689	2-{6-[2,4-dihydroxy-5-methoxy-3-(3-methylbut-2-en-1-yl)benzoyl]-5-(2,4-dihydroxyphenyl)-3-methylcyclohex-2-en-1-yl}-5-[(E)-2-(2,4-dihydroxyphenyl)ethenyl]benzene-1,3-diol	Benzene and substituted derivatives	Benzene and substituted derivatives	C40H40O10
MW0129639	1,26-Dicaffeoylhexacosanediol	Alcohol and amines	Alcohols	C44H66O8
MEDL01752	Asparagoside C	Steroids	Steroidal saponins	C39H64O13
MW0147922	Cyclic-3,20-bis(1,2-ethanediyl acetal)-11alpha-(acetyloxy)-5alpha,6alpha-epoxypregnane-3,20-dione	Aldehyde,Ketones,Esters	Ketones	C27H40O7
MW0148053	Cys-Phe-Glu	Amino acid and Its metabolites	Small Peptide	C17H23N3O6S1
MW0016287	[(1S,3R,6S,8R,11S,12S,15R,16R)-7,7,12,16-tetramethyl-15-[(2R)-6-methylhept-5-en-2-yl]-6-pentacyclo[9.7.0.01,3.03,8.012,16]octadecanyl] (E)-3-(3,4-dihydroxyphenyl)prop-2-enoate	Others	Others	C39H56O4
MW0137885	Dehydrocarpaine II	Heterocyclic compounds	Heterocyclic compounds	C28H46N2O4
MW0108876	Oleoyl tyrosine	Amino acid and Its metabolites	Amino acid derivatives	C27H43NO4
MEDP1383	Carnitine C20:5	FA	CAR	C27H43NO4
MW0154037	Myxalamid S	Others	Others	C25H41NO4
MW0109436	Pro-Thr	Amino acid and Its metabolites	Small Peptide	C9H16N2O4
MW0111215	N-METHYLANILINE	Benzene and substituted derivatives	Benzene and substituted derivatives	C7H9N
MW0159348	Victorin C	Organic acid and Its derivatives	Organic acid and Its derivatives	C31H45Cl3N6O13
MW0106047	Biuret	Aldehyde,Ketones,Esters	Ketones	C2H5N3O2
MEDP1527	Carnitine C19:0	FA	CAR	C26H51NO4
MW0056877	1-Pentadecanoyl-2-(1-enyl-stearoyl)-sn-glycero-3-phosphocholine	GP	PC	C41H82NO7P
MW0166423	(R)-12-hydroxysqualene	Alcohol and amines	Alcohols	C30H50O
ZINC70454448	Ethyl pentadecanoate	Aldehyde,Ketones,Esters	Esters	C17H34O2
MW0137682	Cirsimaritin	Flavonoids	Flavonoid	C17H14O6
MW0012773	1-arachidonoyl-sn-glycero-3-phospho-1D-myo-inositol	GP	PI	C29H49O12P
MW0153907	[(2R,3S)-3-[[(2S)-2-[[(2R,4R)-2,4-dimethyloctanoyl]-methylamino]-4-methylpentanoyl]amino]-4-[methyl-[(2S)-3-methyl-1-[(2S)-2-[(2S)-2-methyl-5-oxo-2H-pyrrole-1-carbonyl]pyrrolidin-1-yl]-1-oxobutan-2-yl]amino]-4-oxobutan-2-yl] acetate	Heterocyclic compounds	Heterocyclic compounds	C39H65N5O8
MW0142335	2-Epi-5-epi-valiolone 7-phosphate	Organic acid and Its derivatives	Organic acid and Its derivatives	C7H13O9P
MEDP1423	Carnitine C7:DC	FA	CAR	C14H25NO6
MW0140307	(2'S)-Deoxymyxol 2'-alpha-L-fucoside	Others	Others	C46H66O6
MW0012973	1-Palmitoyl-2-oleoyl-sn-glycero-3-phosphate	GP	PA	C37H71O8P
MW0059299	PE-NMe(15:0/18:1(9Z))	GP	PE	C39H76NO8P
MW0148186	Decaprenyl phosphate	Organic acid and Its derivatives	Phosphoric acids	C50H83O4P
MW0131312	3-(4-hydroxy-3,5-dimethoxyphenyl)-1-(2,4,6-trihydroxy-3-methoxyphenyl)propane-1,2-dione	Aldehyde,Ketones,Esters	Ketones	C18H18O9
MW0055676	Docosanoic acid, 1-[[(1-oxooctadecyl)oxy]methyl]-2-(phosphonooxy)ethyl ester, (R)-	GP	PA	C43H85O8P
MW0014340	4,4-Dimethyl-14a-formyl-5a-cholesta-8,24-dien-3b-ol	Alcohol and amines	Alcohols	C30H48O2
MW0143804	(2R,3S,5S,8R,9S,10S,13S,17R)-17-[(2S,3R,4R,5S)-3,4-dihydroxy-5,6-dimethylheptan-2-yl]-10,13-dimethyl-2,3,4,5,6,7,8,9,11,12,14,15,16,17-tetradecahydro-1H-cyclopenta[a]phenanthrene-2,3-diol	Aldehyde,Ketones,Esters	Ketones	C28H50O4
MW0149042	C35H36F3N3O5	Aldehyde,Ketones,Esters	Esters	C35H36F3N3O5
MW0128690	[3-(7-Hydroxy-4-oxochromen-2-yl)phenyl] hydrogen sulate	Organic acid and Its derivatives	Organic acid and Its derivatives	C15H10O7S
MW0013005	1-Stearoyl-2-linoleoyl-sn-glycerol	GL	DG	C39H72O5
MW0134863	6-(2-{5,7-dihydroxy-3-[(6E)-8-hydroxy-3,7-dimethylocta-2,6-dien-1-yl]-6-(3-methylbut-2-en-1-yl)-4-oxo-4H-chromen-2-yl}-5-hydroxyphenoxy)-3,4,5-trihydroxyoxane-2-carboxylic acid	Others	Others	C36H42O13
MW0017014	CerP(d18:1/12:0)	SP	SM	C30H60NO6P
MW0109022	oxalosuccinate	Organic acid and Its derivatives	Organic acid and Its derivatives	C6H6O7
MW0130685	[2,4-dihydroxy-3-(3-methylbut-2-enyl)phenyl]-[6-(2,4-dihydroxyphenyl)-2-[4-[(E)-2-(2,4-dihydroxyphenyl)ethenyl]-2,6-dihydroxy-3-methoxyphenyl]-4-methylcyclohex-3-en-1-yl]methanone	Benzene and substituted derivatives	Benzene and substituted derivatives	C40H40O10
MW0058147	1,2-di-(5Z-hexadecenoyl)-sn-glycero-3-phosphoethanolamine	GP	PE	C37H70NO8P
MW0137152	8-[1-(2,4-dihydroxyphenyl)-3-(3,4-dihydroxyphenyl)-2-hydroxypropyl]-2-(4-hydroxy-3-methoxyphenyl)-3,4-dihydro-2H-1-benzopyran-3,5,7-triol	Benzene and substituted derivatives	Benzene and substituted derivatives	C31H30O11
MW0012793	1-Eicosanoyl-glycero-3-phosphate	GP	PA	C23H47O7P
MW0054084	Isoglabrolide	Heterocyclic compounds	Heterocyclic compounds	C30H44O4
MW0011888	2-Azaniumylethyl 2,3-di(tetradecanoyloxy)propyl phosphate	GP	PE	C33H66NO8P
MW0136598	6-{6-[6-(2,4-dihydroxyphenyl)-2-{4-[(E)-2-(2,4-dihydroxyphenyl)ethenyl]-2,6-dihydroxyphenyl}-4-methylcyclohex-3-ene-1-carbonyl]-3-hydroxy-2-(4-hydroxy-3-methylbut-2-en-1-yl)phenoxy}-3,4,5-trihydroxyoxane-2-carboxylic acid	Benzene and substituted derivatives	Benzene and substituted derivatives	C45H46O16
MW0012734	19-Hydroxytestosterone	Aldehyde,Ketones,Esters	Ketones	C19H28O3
MW0003436	3-(3,4-Dihydroxy-5-methoxyphenyl)-2-oxopropanoic acid	Benzene and substituted derivatives	Benzene and substituted derivatives	C10H10O6
MW0129642	1,28-Octacosanediol diferulate	Alcohol and amines	Alcohols	C48H74O8
MEDP1326	LPC(20:1/0:0)	GP	LPC	C28H56NO7P
MW0131237	3-(3-hydroxy-4-methoxyphenyl)-2-(sulfooxy)propanoic acid	Organic acid and Its derivatives	Organic acid and Its derivatives	C10H12O8S
MW0161583	[2-[(9Z,12Z)-octadeca-9,12-dienoyl]oxy-3-[(Z)-octadec-9-enoyl]oxypropyl] 2-(trimethylazaniumyl)ethyl phosphate	GP	PC	C44H82NO8P
MW0007059	Ethyl 4-(3-(2-chlorophenyl)ureido)benzoate	Benzene and substituted derivatives	Benzene and substituted derivatives	C16H15ClN2O3
MW0061736	PI(18:1(9Z)/18:3(6Z,9Z,12Z))	GP	PI	C45H79O13P
MW0061734	Phosphatidylinositol(18:1/18:1)	GP	PI	C45H83O13P
MW0151229	Hordatine B	Heterocyclic compounds	Heterocyclic compounds	C29H40N8O5
MW0106484	Disulfoton sulfone	Organic acid and Its derivatives	Sulfonic acids	C8H19O4PS3
MW0053752	Glycochenodeoxycholic acid 3-glucuronide	Organic acid and Its derivatives	Organic acid and Its derivatives	C32H51NO11
MW0163816	oxalyl-CoA(5-)	CoEnzyme and vitamins	CoEnzyme and vitamins	C23H31N7O19P3S-5
MW0145037	Diammonium ethylenebis(dithiocarbamate)	Heterocyclic compounds	Heterocyclic compounds	C4H14N4S4
MW0132768	[2-methoxy-4-(3,5,6-trihydroxy-7-sulinooxy-3,4-dihydro-2H-chromen-2-yl)phenyl] hydrogen sulate	Benzene and substituted derivatives	Benzene and substituted derivatives	C16H16O12S2
MW0062696	PS(20:1(11Z)/22:6(4Z,7Z,10Z,13Z,16Z,19Z))	GP	PS	C48H80NO10P
MW0161577	2,3-dimethoxy-5-methyl-6-[(2E,6E,10E,14E,18E,22E,26E,30E)-3,7,11,15,19,23,27,31,35-nonamethylhexatriaconta-2,6,10,14,18,22,26,30,34-nonaenyl]cyclohexa-2,5-diene-1,4-diol	Others	Others	C54H86O4
MW0161229	[3-[Hydroxy-[2-(methylamino)ethoxy]phosphoryl]oxy-2-octadecanoyloxypropyl] octadecanoate	GL	DG	C42H84NO8P
ZINC33838885	(3R,6S,9Z)-1-Methylene-4beta-bromo-5,5-dimethyl-9-(bromomethylene)spiro[5.5]undeca-7-ene-3beta-ol	Alcohol and amines	Alcohols	C15H20Br2O
MW0141741	2-[[3-hexadecanoyloxy-2-[(Z)-octadec-9-enoyl]oxypropoxy]-hydroxyphosphoryl]oxyethyl-trimethylazanium	GP	PC	C42H83NO8P+
MW0133619	4-Fluoro-2',4',6'-trimethoxychalcone	Aldehyde,Ketones,Esters	Ketones	C18H17FO4
MW0128242	(5-{5,7-dihydroxy-4-oxo-6-[3,4,5-trihydroxy-6-(hydroxymethyl)oxan-2-yl]-8-(3,4,5-trihydroxyoxan-2-yl)-4H-chromen-2-yl}-2-hydroxyphenyl)oxidanesulfonic acid	Organic acid and Its derivatives	Organic acid and Its derivatives	C26H28O18S
MW0062725	PS(20:2(11Z,14Z)/22:6(4Z,7Z,10Z,13Z,16Z,19Z))	GP	PS	C48H78NO10P
MW0164885	erythromycin B(1+)	Heterocyclic compounds	Heterocyclic compounds	C37H68NO12+
MW0057238	PC(20:1(11Z)/22:6(4Z,7Z,10Z,13Z,16Z,19Z))	GP	PC	C50H86NO8P
MW0056007	PA(20:3(5Z,8Z,11Z)/24:0)	GP	PA	C47H87O8P
MW0164488	PI(18:0/20:5(5Z,8Z,11Z,14Z,17Z))	GL	DG	C47H81O13P
MW0164906	erythromycin D(1+)	Heterocyclic compounds	Heterocyclic compounds	C36H66NO12+
ZINC84601985	[(1S,2S,6R,10S,11R,13S,14R,15R)-13-acetyloxy-1,6-dihydroxy-8-(hydroxymethyl)-4,12,12,15-tetramethyl-5-oxo-14-tetracyclo[8.5.0.02,6.011,13]pentadeca-3,8-dienyl] hexadecanoate	Aldehyde,Ketones,Esters	Esters	C38H60O8
MW0164160	oxidized coenzyme F420-0	Others	Others	C19H19N3O12P-3
MW0061132	PG(18:0/20:4(5Z,8Z,11Z,14Z))	GP	PG	C44H79O10P
MW0063535	Sphingomyelin (d18:0/12:0)	SP	SM	C35H75N2O6P
MW0012305	13'-Carboxy-alpha-tocotrienol	Alcohol and amines	Alcohols	C29H42O4
MW0165883	megalomycin A	Heterocyclic compounds	Heterocyclic compounds	C44H82N2O15+2
ZINC85531616	(2S)-2-[(2R,3R,3aR,6S,7S,9bR)-6-(2-carboxyethyl)-2-hydroxy-3a,6,9b-trimethyl-7-prop-1-en-2-yl-1,2,3,4,7,8-hexahydrocyclopenta[a]naphthalen-3-yl]-6-methylhept-5-enoic acid	Others	Others	C30H44O5
MW0062986	PS(22:4(7Z,10Z,13Z,16Z)/22:6(4Z,7Z,10Z,13Z,16Z,19Z))	GP	PS	C50H78NO10P
MW0059102	PE(P-18:0/20:3(8Z,11Z,14Z))	GP	PE-P	C43H80NO7P
MW0166668	(3S)-hydroxyadipyl-CoA(5-)	CoEnzyme and vitamins	CoEnzyme and vitamins	C27H39N7O20P3S-5
MW0166568	"delphinidin 3-O-(6""""""""""""""""-O-malyl-beta-D-glucoside)"	Others	Others	C25H22O16-2
MW0154234	N-Acetyl-leu-leu-leu-leu-tyr-amide	Alcohol and amines	Amines	C35H58N6O7
MW0061296	PG(i-12:0/18:2(9Z,11Z))	GP	PG	C36H67O10P
MW0001536	1-Bromo-3-(butane-1-sulfinyl)benzene	Benzene and substituted derivatives	Benzene and substituted derivatives	C10H13BrOS
MW0061831	PIP(16:0/18:0)	GP	PI-P	C43H84O16P2
MW0055745	1-(9Z,12Z-octadecadienoyl)-2-pentadecanoyl-glycero-3-phosphate	GP	PA	C36H67O8P
MW0056221	PA(22:1(13Z)/19:2(10Z,13Z))	GP	PA	C44H81O8P
MW0157422	Tetracenomycin E	Benzene and substituted derivatives	Benzene and substituted derivatives	C22H16O8
MW0057441	PC(20:5(5Z,8Z,11Z,14Z,17Z)/P-18:1(11Z))	GP	PC	C46H80NO7P
MW0114982	N-di-Demethyl roxithromycin	Aldehyde,Ketones,Esters	Esters	C40H74N2O14
MW0151857	ISOPRENE	Others	Hydrocarbon derivatives	C5H8
MW0055631	PA(16:0/22:6(4Z,7Z,10Z,13Z,16Z,19Z))	GP	PA	C41H69O8P
MW0000941	Isobutyric acid 2-methoxy-4-[1-(acetyloxy)-2-propenyl]phenyl ester	Benzene and substituted derivatives	Phenolics	C16H20O5
MW0164935	6'-Oxoparomamine(3+)	Heterocyclic compounds	Heterocyclic compounds	C12H26N3O7+3
MW0056472	PA(a-13:0/18:2(9Z,11Z))	GP	PA	C34H63O8P
MW0163270	Kanamycin B	Heterocyclic compounds	Heterocyclic compounds	C18H42N5O10+5
MW0012433	15-dehydro-prostaglandin E1(1-)	Hormones and hormone related compounds	Hormones and hormone related compounds	C20H31O5-
MW0062957	PS(22:2(13Z,16Z)/22:6(4Z,7Z,10Z,13Z,16Z,19Z))	GP	PS	C50H82NO10P
MW0003213	2-Methoxynaphthalene	Benzene and substituted derivatives	Benzene and substituted derivatives	C11H10O
MW0002460	2-[(3,3-dimethyloxiran-2-yl)methyl]-4-(3-methylbut-2-en-1-yl)benzene-1,3,5-triol	Benzene and substituted derivatives	Phenolics	C16H22O4
ZINC32296676	Orientalol E	Alcohol and amines	Alcohols	C15H26O3
MW0168048	Molybdopterin adenine dinucleotide(3-)	Nucleotide and Its metabolites	Nucleotide and Its metabolites	C20H23N10O12P2S2-3
MW0148737	dTDP-4-amino-2,4-dideoxy-beta-L-xylose	Nucleotide and Its metabolites	Nucleotide and Its metabolites	C15H25N3O13P2
MW0103540	Diguanosine-pentaphosphate	Nucleotide and Its metabolites	Nucleotide and Its metabolites	C20H29N10O24P5
MW0164934	Paromamine(3+)	Heterocyclic compounds	Heterocyclic compounds	C12H28N3O7+3
MW0111965	2,4,7,9-Tetramethyl-5-decyne-4,7-diol	Alcohol and amines	Alcohols	C14H26O2
MW0061167	PG(18:1(9Z)/22:6(4Z,7Z,10Z,13Z,16Z,19Z))	GP	PG	C46H77O10P
MW0105394	9-Decenoylcarnitine	FA	CAR	C17H31NO4
MW0105652	Arg-Gln-Arg	Amino acid and Its metabolites	Small Peptide	C17H34N10O5
MW0162941	gypsogenate-28-beta-D-glucoside	Others	Others	C36H55O10-
MW0057205	PC(20:0/22:6(4Z,7Z,10Z,13Z,16Z,19Z))	GP	PC	C50H88NO8P
MW0058701	PE(22:0/22:4(7Z,10Z,13Z,16Z))	GP	PE	C49H90NO8P
ZINC95910548	Oleana-12-ene-3beta-ol [3-(4-hydroxyphenyl)propanoate]	Aldehyde,Ketones,Esters	Esters	C39H58O3
MW0057337	PC(20:3(8Z,11Z,14Z)/22:6(4Z,7Z,10Z,13Z,16Z,19Z))	GP	PC	C50H82NO8P
MW0161224	Nonadecanoic acid, 1-[[[(2-aminoethoxy)hydroxyphosphinyl]oxy]methyl]-2-[(1-oxohexadecyl)oxy]ethyl ester, (R)-	GL	DG	C40H80NO8P
MW0141449	15-Oxo-beta-bilirubin	Tryptamines,Cholines,Pigments	Pigments	C33H34N4O7
MW0144714	Ala-Pro-Leu	Amino acid and Its metabolites	Small Peptide	C14H25N3O4
MW0012064	11-[(2R)-3-[2-amino-3-methyl-4-(2-methyl-1,3-thiazol-4-yl)but-3-en-1-yl]-2-methyloxiran-2-yl]-3-hydroxy-4,4,6,8-tetramethyl-5-oxo-7-(sulfooxy)undecanoic acid	Others	Others	C27H44N2O9S2
MW0060876	PE-NMe2(22:5(4Z,7Z,10Z,13Z,16Z)/22:5(4Z,7Z,10Z,13Z,16Z))	GP	PE	C51H82NO8P
MW0059104	PE(P-18:0/20:5(5Z,8Z,11Z,14Z,17Z))	GP	PE-P	C43H76NO7P
MW0143920	7,8-Dihydromonapterin 3-triphosphate	Heterocyclic compounds	Pteridines and derivatives	C9H16N5O13P3
MW0152155	Lauroyl peroxide	Others	Others	C24H46O4
ZINC13373207	Artoindonesianin X	Benzene and substituted derivatives	Benzene and substituted derivatives	C29H34O4
MW0061133	PG(18:0/22:4(7Z,10Z,13Z,16Z))	GP	PG	C46H83O10P
ZINC95911933	Hydrangenoside A	Benzene and substituted derivatives	Benzene and substituted derivatives	C31H40O13
MW0013545	2-Linoleoylglycerophosphocholine	GP	PC	C27H53NO7P
MW0150603	Gnidicin	Benzene and substituted derivatives	Benzene and substituted derivatives	C36H36O10
MW0000601	(2-Bromoethyl)(triphenyl)phosphonium	Benzene and substituted derivatives	Benzene and substituted derivatives	C20H19BrP
MW0104691	2-Bromo-n,n-diethylacetamide	Alcohol and amines	Amines	C6H12BrNO
MW0150093	Glu-Met-Trp	Amino acid and Its metabolites	Small Peptide	C21H28N4O6S1
MW0156257	Zinc pyrithione	Aldehyde,Ketones,Esters	Ketones	C10H8N2O2S2Zn
MW0103116	Vitamin D2 3-glucuronide	CoEnzyme and vitamins	CoEnzyme and vitamins	C34H52O7
MW0057944	1-(1-Enyl-stearoyl)-2-(1-enyl-vaccenoyl)-sn-glycero-3-phosphocholine	GP	PC-P	C44H86NO6P
MW0127672	({5-[(2-{4-[3-(2,4-dihydroxyphenyl)-3-oxoprop-1-en-1-yl]phenoxy}-4,5-dihydroxy-6-(hydroxymethyl)oxan-3-yl)oxy]-3,4-dihydroxyoxolan-3-yl}methoxy)sulfonic acid	Others	Others	C26H30O16S
MW0136814	7,14,16-trihydroxy-3-(hydroxymethyl)-3,4,5,6,7,8,9,10,11,12-decahydro-1H-2-benzoxacyclotetradecin-1-one	Benzene and substituted derivatives	Benzene and substituted derivatives	C18H26O6
MW0061386	1-Stearoyl-2-vaccenoyl-sn-glycero-3-phospho-(1'-sn-glycerol-3'-phosphate)	GP	PG-P	C42H82O13P2
MW0150908	His-Gln-Tyr-Arg	Amino acid and Its metabolites	Small Peptide	C26H38N10O7
MEDP1316	MG(0:0/16:0/0:0)	GL	MG	C19H38O4
MW0057435	PC(20:5(5Z,8Z,11Z,14Z,17Z)/22:5(7Z,10Z,13Z,16Z,19Z))	GP	PC	C50H80NO8P
MW0159895	(2R,3R)-2-Aminooctadecane-1,3-diol	Alcohol and amines	Alcohols	C18H39NO2
MW0141357	13,14-dihydro-15-keto Prostaglandin D2-d4	Hormones and hormone related compounds	Hormones and hormone related compounds	C20H28D4O5
MW0163750	erythromycin A(1+)	Heterocyclic compounds	Heterocyclic compounds	C37H68NO13+
MW0150032	Glu-Ile-Arg-His-Val	Amino acid and Its metabolites	Small Peptide	C28H48N10O8
MW0164010	1-Oleoyl-sn-glycero-3-phosphate(2-)	GL	DG	C21H39O7P-2
MEDP1303	5-Phenyl-1,3-oxazinane-2,4-dione	Benzene and substituted derivatives	Benzene and substituted derivatives	C10H9NO3
MW0152139	(5-methyl-2-methylidenehexyl) (Z,2S)-2-hydroxy-6-[(1S,4Z,6E,9R,11R,12S,13S,14E,16Z,19E,21R,23R,24R)-11-hydroxy-24-(hydroxymethyl)-12,15,24-trimethyl-3-oxo-2,22,26-trioxatricyclo[19.3.1.19,13]hexacosa-4,6,14,16,19-pentaen-23-yl]hex-4-enoate	Heterocyclic compounds	Heterocyclic compounds	C41H60O9
MW0003423	3-(2-Hydroxyphenyl)oxirane-2-carbaldehyde	Benzene and substituted derivatives	Phenolics	C9H8O3
MW0062374	PS(15:0/22:5(4Z,7Z,10Z,13Z,16Z))	GP	PS	C43H74NO10P
MW0164890	(24S)-3alpha,7alpha,12alpha,24-tetrahydroxy-5beta-cholestan-26-oate	Aldehyde,Ketones,Esters	Esters	C27H45O6-
MW0141154	1,3-Di-(octadec-9Z-enoyl)-1-cyano-2-methylene-propane-1,3-diol	Alcohol and amines	Alcohols	C41H71NO4
MEDP2274	BW-245C	Benzene and substituted derivatives	Benzene and substituted derivatives	C19H32N2O5
MW0166386	L-valyl-L-arginyl-4-hydroxy-5-phosphonopentanoate	Others	Others	C16H33N6O8P
MW0005078	4-Hydroxy-5-(dihydroxyphenyl)-valeric acid-O-methyl-O-sulphate	Benzene and substituted derivatives	Phenolics	C12H16O9S
MW0052961	Galabiosylceramide (d18:1/16:0)	SP	GSP	C46H87NO13
MW0123682	5,6-dihydrothymine	Nucleotide and Its metabolites	Nucleotide and Its metabolites	C5H8N2O2
MW0163443	(3R)-3-hydroxy-L-aspartate	Aldehyde,Ketones,Esters	Esters	C4H6NO5-
MW0158658	Tyr-Val-Ala-Glu	Amino acid and Its metabolites	Small Peptide	C22H32N4O8
MW0162733	(4R,7aR,12bS)-9-methoxy-3-methyl-2,3,4,4a,7a,13-hexahydro-1H-4,12-methanobenzofuro[3,2-e]isoquinolin-3-ium-7-one	Others	Others	C18H20NO3+
MW0062547	PS(18:2(9Z,12Z)/22:2(13Z,16Z))	GP	PS	C46H82NO10P
MW0007305	Hexabromodiphenyl ethers	Benzene and substituted derivatives	Benzene and substituted derivatives	C12H4Br6O
MW0017096	Chondrillasterol 3-[glucosyl-(1->2)-glucosyl-(1->2)-glucoside]	Hormones and hormone related compounds	Hormones and hormone related compounds	C47H78O16
MW0136461	6-{4-[3-(3,7-dimethylocta-2,6-dien-1-yl)-5-hydroxy-8,8-dimethyl-4-oxo-4H,8H-pyrano[3,2-g]chromen-2-yl]-3-hydroxyphenoxy}-3,4,5-trihydroxyoxane-2-carboxylic acid	Benzene and substituted derivatives	Benzene and substituted derivatives	C36H40O12
MW0105641	(4Z,7Z,10Z,13Z)-nonadeca-4,7,10,13-tetraene-1-sulfonic acid	Organic acid and Its derivatives	Organic acid and Its derivatives	C19H32O3S
MW0054616	1-Docosanoyl-glycero-3-phosphoethanolamine	GP	LPE	C27H56NO7P
MW0105052	3-Hydroxymonoethylglycinexylidide	Amino acid and Its metabolites	Amino acid derivatives	C12H18N2O2
MW0165562	[(2R,3S,6R)-6-[[(1S,2R,5S,7R,9R,10S,14R,15S,19S)-19-ethyl-14-methyl-13,21-dioxo-7-[(2R,3R,4R,5S,6S)-3,4,5-trimethoxy-6-methyloxan-2-yl]oxy-20-oxatetracyclo[10.10.0.02,10.05,9]docosa-3,11-dien-15-yl]oxy]-2-methyloxan-3-yl]-dimethylazanium	Aldehyde,Ketones,Esters	Esters	C41H66NO10+
MW0062876	1-Docosanoyl-2-hexadecanoyl-glycero-3-phosphoserine	GP	PS	C44H86NO10P
MW0141703	1,1-Bis(p-chlorophenyl)-2-chloroethene	Benzene and substituted derivatives	Benzene and substituted derivatives	C14H9Cl3
MW0149055	Thiirane	Heterocyclic compounds	Heterocyclic compounds	C2H4S
MW0164144	2,3-bis-O-(geranylgeranyl)-sn-glycerol 1-phosphate(2-)	Organic acid and Its derivatives	Phosphoric acids	C43H71O6P-2
MEDL02686	Ethanaminium, 2-((3-(3,4-dihydroxyphenyl)-1-oxo-2-propenyl)oxy)-N,N,N-trimethyl-	Others	Others	C14H20NO4+
pmp001287	N-Benzylmethylene isomethylamine	Alkaloids	Alkaloids	C8H9N
MW0108360	N(1),N(12)-diacetylsperminium(2+)	Alcohol and amines	Polyamines	C14H32N4O2+2
MW0062580	PS(18:3(6Z,9Z,12Z)/22:6(4Z,7Z,10Z,13Z,16Z,19Z))	GP	PS	C46H72NO10P
MW0142745	3,8'-Biflaviolin	Benzene and substituted derivatives	Benzene and substituted derivatives	C20H10O10
MW0111053	Hexazinone	Aldehyde,Ketones,Esters	Ketones	C12H20N4O2
MW0166116	Demycosaminyl-nystatin	Aldehyde,Ketones,Esters	Esters	C41H63O14-
MW0058470	PE(20:1(11Z)/22:4(7Z,10Z,13Z,16Z))	GP	PE	C47H84NO8P
MW0058769	PE(22:2(13Z,16Z)/22:6(4Z,7Z,10Z,13Z,16Z,19Z))	GP	PE	C49H82NO8P
MEDL01778	Ganoderic acid Md	Terpenoids	Triterpene	C35H54O7
ZINC28654707	16alpha,25-Dihydroxy-24-methylene-3,4-secolanosta-4(28),7,9(11)-triene-3,21-dioic acid	Terpenoids	Triterpene	C31H46O6
MEDP1024	Leu-Val	Amino acid and Its metabolites	Small Peptide	C11H22N2O3
MW0152554	Leu-Tyr-Val-Lys	Amino acid and Its metabolites	Small Peptide	C26H43N5O6
MW0153212	Lys-Val-Val-Ala-Gly	Amino acid and Its metabolites	Small Peptide	C21H40N6O6
MW0156630	Ser-Ala-Lys-Lys	Amino acid and Its metabolites	Small Peptide	C18H36N6O6
MW0152451	Leu-Phe-Ile-Asp	Amino acid and Its metabolites	Small Peptide	C25H38N4O7
MW0157613	Thr-Gln-Leu-Lys	Amino acid and Its metabolites	Small Peptide	C21H40N6O7
MW0145554	Arg-Tyr-Val-Lys	Amino acid and Its metabolites	Small Peptide	C26H44N8O6
MW0169719	5-(7-Acetyloxy-4-methoxycarbonyl-9-methyl-11-oxo-10-oxatricyclo[6.3.2.01,7]tridec-3-en-9-yl)-2-methylpenta-2,4-dienoic acid	Organic acid and Its derivatives	Organic acid and Its derivatives	C23H28O8
MW0145546	Arg-Tyr-Leu-Lys	Amino acid and Its metabolites	Small Peptide	C27H46N8O6
MW0151463	Ile-His-Val-Leu-Glu	Amino acid and Its metabolites	Small Peptide	C28H47N7O8
MW0155126	Phe-Asp-Glu-Phe-Leu	Amino acid and Its metabolites	Small Peptide	C33H43N5O10
MW0106024	(2S)-2-[[(2R,3R)-3-azaniumyl-2-hydroxy-4-phenylbutanoyl]amino]-4-methylpentanoate	Amino acid and Its metabolites	Amino acid derivatives	C16H24N2O4
MW0194185	3-Azaniumyl-4-[(1-methoxy-1-oxo-3-phenylpropan-2-yl)amino]-4-oxobutanoate	Amino acid and Its metabolites	Small Peptide	C14H18N2O5
MW0069903	TG(15:0/22:6(4Z,7Z,10Z,13Z,16Z,19Z)/15:0)	GL	TG	C55H94O6
MW0153162	Lys-Thr-Thr-Ser-Gly	Amino acid and Its metabolites	Small Peptide	C19H36N6O9
MW0145183	Antillatoxin B(red color)	Others	Others	C33H47N3O5
MW0152295	Leu-Gln-Lys-Ser-Leu	Amino acid and Its metabolites	Small Peptide	C26H49N7O8
MW0158899	Val-Arg-Ile-Asp	Amino acid and Its metabolites	Small Peptide	C21H39N7O7
MW0141507	17S-Hdha	FA	Oxidized lipids	C22H32O3
MW0145372	Arg-His-Gln-Arg	Amino acid and Its metabolites	Small Peptide	C23H41N13O6
MW0145280	Arg-Asn-Leu-Phe-Gly	Amino acid and Its metabolites	Small Peptide	C27H43N9O7
MW0110179	Tumonoic acid H	Organic acid and Its derivatives	Organic acid and Its derivatives	C26H45NO7
MW0158909	Val-Asn-Arg-Lys	Amino acid and Its metabolites	Small Peptide	C21H41N9O6
MW0144494	Ala-Asn-His-Asp	Amino acid and Its metabolites	Small Peptide	C17H25N7O8
MW0151504	Ile-Lys-Ala-Val-His	Amino acid and Its metabolites	Small Peptide	C26H46N8O6
MW0153040	Lys-Leu-His-Val-Asp	Amino acid and Its metabolites	Small Peptide	C27H46N8O8
MW0159008	Val-Gly-Asp-Ile-Val	Amino acid and Its metabolites	Small Peptide	C22H39N5O8
MW0152405	Leu-Leu-Ser-Pro-Tyr	Amino acid and Its metabolites	Small Peptide	C29H45N5O8
MW0153065	Lys-Lys-Lys-Gln-Tyr	Amino acid and Its metabolites	Small Peptide	C32H55N9O8
MW0155344	Phe-Thr-Arg-Lys	Amino acid and Its metabolites	Small Peptide	C25H42N8O6
MW0144694	Ala-Phe-Lys-Arg	Amino acid and Its metabolites	Small Peptide	C24H40N8O5
MW0155973	Pro-Pro-Asp-Gln-Gln	Amino acid and Its metabolites	Small Peptide	C24H37N7O10
MW0153088	Lys-Phe-Arg-Lys	Amino acid and Its metabolites	Small Peptide	C27H47N9O5
MW0153637	Met-Phe-Thr-Glu-Asp	Amino acid and Its metabolites	Small Peptide	C27H39N5O11S
MW0153010	Lys-Ile-Glu-Arg	Amino acid and Its metabolites	Small Peptide	C23H44N8O7
MW0152282	Leu-Gln-Arg-Arg	Amino acid and Its metabolites	Small Peptide	C23H45N11O6
MW0110174	Tumonoic acid A	Organic acid and Its derivatives	Organic acid and Its derivatives	C19H33NO4
MW0153545	Met-Glu-Leu-Ser-Glu	Amino acid and Its metabolites	Small Peptide	C24H41N5O11S
MW0151650	Ile-Val-Leu-Glu	Amino acid and Its metabolites	Small Peptide	C22H40N4O7
MW0162399	(1R,2R,4R,5S)-6-[(2R,3R,4S,5R,6R)-3,4,5-trihydroxy-6-(hydroxymethyl)oxan-2-yl]oxycyclohexane-1,2,3,4,5-pentol	Alcohol and amines	Alcohols	C12H22O11
MW0156791	Ser-Ile-Asn-Lys	Amino acid and Its metabolites	Small Peptide	C19H36N6O7
MW0156900	Ser-Pro-Thr-Phe-Leu	Amino acid and Its metabolites	Small Peptide	C27H41N5O8
MW0145263	Arg-Arg-Lys-Ser-His	Amino acid and Its metabolites	Small Peptide	C27H50N14O7
MW0152568	Leu-Val-Phe-Ala-Ile	Amino acid and Its metabolites	Small Peptide	C29H47N5O6
MW0152340	Leu-Gly-Asp-Val-Ile	Amino acid and Its metabolites	Small Peptide	C23H41N5O8
MW0157735	Thr-Lys-Ser-Lys	Amino acid and Its metabolites	Small Peptide	C19H38N6O7
MW0158992	Val-Glu-Leu-Asp-Asn	Amino acid and Its metabolites	Small Peptide	C24H40N6O11
FDATN00641	Chromocarb	Organic acid and Its derivatives	Organic acid and Its derivatives	C10H6O4
MW0147261	CAY10429-d3	Others	Others	C21H27D3O2
MW0152206	Leu-Ala-Pro-Leu-Glu	Amino acid and Its metabolites	Small Peptide	C25H43N5O8
MW0159223	Val-Tyr-Lys-Val-Leu	Amino acid and Its metabolites	Small Peptide	C31H52N6O7
MW0156965	Ser-Tyr-Tyr-Gln-Ser	Amino acid and Its metabolites	Small Peptide	C29H38N6O11
MW0144661	Ala-Lys-Gly-Arg-Val	Amino acid and Its metabolites	Small Peptide	C22H43N9O6
MW0153185	Lys-Tyr-Thr-Arg	Amino acid and Its metabolites	Small Peptide	C25H42N8O7
MW0157601	Thr-Cys-Tyr-Thr-Tyr	Amino acid and Its metabolites	Small Peptide	C29H39N5O10S
MW0151082	His-Ser-Leu-Lys	Amino acid and Its metabolites	Small Peptide	C21H37N7O6
MW0145521	Arg-Thr-Leu-Ser-Asp	Amino acid and Its metabolites	Small Peptide	C23H42N8O10
MW0152920	Lys-Cys-Asp-Pro-Thr	Amino acid and Its metabolites	Small Peptide	C22H38N6O9S
MW0156650	Ser-Arg-Phe-Lys	Amino acid and Its metabolites	Small Peptide	C24H40N8O6
MW0145662	Asn-Ala-Leu-Ala-His	Amino acid and Its metabolites	Small Peptide	C22H36N8O7
MW0152389	Leu-Ile-Val-Asp-Arg	Amino acid and Its metabolites	Small Peptide	C27H50N8O8
MW0155095	Phe-Arg-Leu-Phe-Leu	Amino acid and Its metabolites	Small Peptide	C36H54N8O6
MW0069587	TG(15:0/20:4(5Z,8Z,11Z,14Z)/14:1(9Z))	GL	TG	C52H90O6
MW0152888	Lys-Asn-Leu-Tyr-Thr	Amino acid and Its metabolites	Small Peptide	C29H47N7O9
MW0144476	Ala-Arg-Leu-Glu-Ala	Amino acid and Its metabolites	Small Peptide	C23H42N8O8
MW0157843	Thr-Tyr-Ile-Arg	Amino acid and Its metabolites	Small Peptide	C25H41N7O7
MW0146018	Asp-Arg-Asn-Lys	Amino acid and Its metabolites	Small Peptide	C20H37N9O8
MW0145535	Arg-Tyr-Ala-Arg	Amino acid and Its metabolites	Small Peptide	C24H40N10O6
MW0156129	Prostaglandin F2 Ethanolamide-d4	Hormones and hormone related compounds	Hormones and hormone related compounds	C22H35D4NO5
MW0159042	Val-Ile-Leu-Asp	Amino acid and Its metabolites	Small Peptide	C21H38N4O7
MW0152570	Leu-Val-Thr-Leu-Ala	Amino acid and Its metabolites	Small Peptide	C24H45N5O7
MW0145509	Arg-Thr-Ala-Arg	Amino acid and Its metabolites	Small Peptide	C19H38N10O6
MW0152400	Leu-Leu-Leu-Pro-Gly	Amino acid and Its metabolites	Small Peptide	C25H45N5O6
MW0152843	Lys-Ala-Asn-Lys	Amino acid and Its metabolites	Small Peptide	C19H37N7O6
MW0159195	Val-Thr-Val-Leu-Val	Amino acid and Its metabolites	Small Peptide	C25H47N5O7
MW0158870	Val-Ala-Gly-Val-Ala	Amino acid and Its metabolites	Small Peptide	C18H33N5O6
MW0152272	Leu-Asp-Val-Lys-His	Amino acid and Its metabolites	Small Peptide	C27H46N8O8
MW0152574	Leu-Val-Val-Val-Gly	Amino acid and Its metabolites	Small Peptide	C23H43N5O6
MW0152573	Leu-Val-Val-Val-Asp	Amino acid and Its metabolites	Small Peptide	C25H45N5O8
MW0152398	Leu-Leu-Leu-Ala-Ala	Amino acid and Its metabolites	Small Peptide	C24H45N5O6
MW0069906	TG(15:0/22:6(4Z,7Z,10Z,13Z,16Z,19Z)/18:0)	GL	TG	C58H100O6
FDATN00887	Osimertinib mesylate	Others	Medicine	C29H37N7O5S
MW0145438	Arg-Lys-His-Arg	Amino acid and Its metabolites	Small Peptide	C24H45N13O5
MW0050034	1-Stearoyl-2-arachidonoyl-SN-glycerol	GL	DG	C41H72O5
MW0151329	Ile-Arg-His-Asp	Amino acid and Its metabolites	Small Peptide	C22H37N9O7
MW0155247	Phe-Leu-Gln-Lys	Amino acid and Its metabolites	Small Peptide	C26H42N6O6
MW0155831	Pro-Gln-Gln-Asp-Glu	Amino acid and Its metabolites	Small Peptide	C24H37N7O12
MW0145409	Arg-Leu-Asn-Arg	Amino acid and Its metabolites	Small Peptide	C22H43N11O6
MW0063808	tetraHCA	Bile acids	Bile acids	C27H46O6
MW0153195	Lys-Val-Asn-Val-Asp	Amino acid and Its metabolites	Small Peptide	C24H43N7O9
MW0153126	Lys-Ser-Asp-Glu-Thr	Amino acid and Its metabolites	Small Peptide	C22H38N6O12
MW0158961	Val-Gln-Ala-Arg	Amino acid and Its metabolites	Small Peptide	C19H36N8O6
MW0144799	Ala-Val-His-Val-Lys	Amino acid and Its metabolites	Small Peptide	C25H44N8O6
MW0145419	Arg-Leu-Leu-Asn-Leu	Amino acid and Its metabolites	Small Peptide	C28H53N9O7
MW0152230	Leu-Arg-Met-Leu-Leu	Amino acid and Its metabolites	Small Peptide	C29H56N8O6S
MW0151652	Ile-Val-Lys-Arg-Lys	Amino acid and Its metabolites	Small Peptide	C29H58N10O6
MW0156042	Pro-Val-Ala-Glu-Val	Amino acid and Its metabolites	Small Peptide	C23H39N5O8
MW0158404	Tyr-Asn-Val-Lys	Amino acid and Its metabolites	Small Peptide	C24H38N6O7
MW0152703	Linoleic Acid-biotin	Organic acid and Its derivatives	Organic acid and Its derivatives	C28H48N4O3S
MW0111049	1-O-Hexadecyl-2-deoxy-2-thio-R-(heptanoyl)-sn-glyceryl-3-phosphocholine	Organic acid and Its derivatives	Sulfonic acids	C31H64NO6PS
MW0156753	Ser-Gly-Glu-Leu-His	Amino acid and Its metabolites	Small Peptide	C22H35N7O9
MW0146246	Asp-Pro-Thr-Ile-Glu	Amino acid and Its metabolites	Small Peptide	C24H39N5O11
MW0146110	Asp-Glu-Val-Phe-Asp	Amino acid and Its metabolites	Small Peptide	C27H37N5O12
MW0145944	Asn-Val-Asp-Glu-Val	Amino acid and Its metabolites	Small Peptide	C23H38N6O11
MW0145415	Arg-Leu-His-Asp	Amino acid and Its metabolites	Small Peptide	C22H37N9O7
MW0152333	Leu-Glu-Val-Val-Lys	Amino acid and Its metabolites	Small Peptide	C27H50N6O8
MW0159084	Val-Lys-Arg-Arg	Amino acid and Its metabolites	Small Peptide	C23H47N11O5
MW0145522	Arg-Thr-Lys-Arg	Amino acid and Its metabolites	Small Peptide	C22H45N11O6
MW0159020	Val-His-Glu-Lys-Ala	Amino acid and Its metabolites	Small Peptide	C25H42N8O8
MW0151553	Ile-Phe-Val-Lys	Amino acid and Its metabolites	Small Peptide	C26H43N5O5
MW0155131	Phe-Asp-Ile-Glu	Amino acid and Its metabolites	Small Peptide	C24H34N4O9
MW0153158	Lys-Thr-Phe-Glu	Amino acid and Its metabolites	Small Peptide	C24H37N5O8
MW0158941	Val-Asp-Leu-Arg	Amino acid and Its metabolites	Small Peptide	C21H39N7O7
MW0159058	Val-Leu-Asp-Phe-Glu	Amino acid and Its metabolites	Small Peptide	C29H43N5O10
MW0152991	Lys-His-Ile-Leu-Ala	Amino acid and Its metabolites	Small Peptide	C27H48N8O6
MW0145279	Arg-Asn-Leu-Ala-Lys	Amino acid and Its metabolites	Small Peptide	C25H48N10O7
MW0151436	Ile-Gly-Lys-Ile-Phe	Amino acid and Its metabolites	Small Peptide	C29H48N6O6
MW0145817	Asn-Leu-Ser-Pro-Asn	Amino acid and Its metabolites	Small Peptide	C22H37N7O9
MW0155188	Phe-Glu-Ser-Phe-Gly	Amino acid and Its metabolites	Small Peptide	C28H35N5O9
MW0152344	Leu-Gly-His-Phe-Met	Amino acid and Its metabolites	Small Peptide	C28H41N7O6S
MW0157794	Thr-Ser-Arg-Ile-Ile	Amino acid and Its metabolites	Small Peptide	C25H48N8O8
MW0152912	Lys-Asp-Thr-Lys	Amino acid and Its metabolites	Small Peptide	C20H38N6O8
MW0152395	Leu-Leu-Glu-Ser-Asp	Amino acid and Its metabolites	Small Peptide	C24H41N5O11
MW0144747	Ala-Thr-Ile-Lys	Amino acid and Its metabolites	Small Peptide	C19H37N5O6
MW0145407	Arg-Leu-Arg-Glu-Lys	Amino acid and Its metabolites	Small Peptide	C29H56N12O8
MW0152401	Leu-Leu-Leu-Ser-Leu	Amino acid and Its metabolites	Small Peptide	C27H51N5O7
MW0154295	Nap-Trp-OH	Amino acid and Its metabolites	Small Peptide	C29H23N3O6
MW0152493	Leu-Ser-Leu-Glu-Glu	Amino acid and Its metabolites	Small Peptide	C25H43N5O11
MW0159171	Val-Thr-Arg-Arg	Amino acid and Its metabolites	Small Peptide	C21H42N10O6
MW0011770	PtdIns-(4,5)-P2(1,2-dihexanoyl)	GP	PI	C21H41O19P3
MW0157765	Thr-Phe-Leu-Thr-Gln	Amino acid and Its metabolites	Small Peptide	C28H44N6O9
MW0152851	Lys-Ala-Leu-Glu	Amino acid and Its metabolites	Small Peptide	C20H37N5O7
MW0146217	Asp-Phe-Gln-Arg	Amino acid and Its metabolites	Small Peptide	C24H36N8O8
MW0146116	Asp-Gly-Lys-Ile-Leu	Amino acid and Its metabolites	Small Peptide	C24H44N6O8
MW0157759	Thr-Phe-Glu-Glu-Asp	Amino acid and Its metabolites	Small Peptide	C27H37N5O13
MW0155896	Pro-Ile-His-Asp-Arg	Amino acid and Its metabolites	Small Peptide	C27H44N10O8
MW0143508	5,11,17,23-Tetrasulfo-25,26,27,28-tetramethoxycalix[4]arene	Organic acid and Its derivatives	Sulfonic acids	C32H32O16S4
MW0158885	Val-Ala-Val-His-Val	Amino acid and Its metabolites	Small Peptide	C24H41N7O6
MW0146034	Asp-Arg-Val-Lys-Asp	Amino acid and Its metabolites	Small Peptide	C25H45N9O10
MW0144569	Ala-Glu-Phe-His-Phe	Amino acid and Its metabolites	Small Peptide	C32H39N7O8
MW0159192	Val-Thr-Tyr-Asp-Met	Amino acid and Its metabolites	Small Peptide	C27H41N5O10S
MW0155850	Pro-Glu-Glu-Leu-Gly	Amino acid and Its metabolites	Small Peptide	C23H37N5O10
MW0122340	7-[3-(Dimethylamino)propoxy]-6-Methoxy-2-(4-Methyl-1,4-Diazepan-1-Yl)-N-(1-Methylpiperidin-4-Yl)quinazolin-4-Amine	Heterocyclic compounds	Heterocyclic compounds	C26H43N7O2
MW0153153	Lys-Thr-Ile-Thr-Leu	Amino acid and Its metabolites	Small Peptide	C26H50N6O8
MW0115190	Ptd(S)Ins-(3,4)-P2(1,2-dioctanoyl)	Organic acid and Its derivatives	Sulfonic acids	C25H49O18P3S
MW0155155	Phe-Gln-Arg-Lys	Amino acid and Its metabolites	Small Peptide	C26H43N9O6
MW0152381	Leu-Ile-Pro-Leu-Leu	Amino acid and Its metabolites	Small Peptide	C29H53N5O6
MW0153716	Met-Val-His-Leu-Thr	Amino acid and Its metabolites	Small Peptide	C26H45N7O7S
MW0144071	8-iso Prostaglandin A2-biotin	Hormones and hormone related compounds	Hormones and hormone related compounds	C35H56N4O5S
MW0147818	-CP 47,497-d11	Heterocyclic compounds	Heterocyclic compounds	C21H23D11O2
MW0156957	Ser-Tyr-His-Asp	Amino acid and Its metabolites	Small Peptide	C22H28N6O9
MW0157764	Thr-Phe-Leu-Arg	Amino acid and Its metabolites	Small Peptide	C25H41N7O6
MW0154403	Neu5Ac2-6Gal1-4GlcNAcSp	Carbohydrates and Its metabolites	Sugar derivatives	C27H45N5O19
MW0145900	Asn-Thr-Gln-Glu	Amino acid and Its metabolites	Small Peptide	C18H30N6O10
MW0153110	Lys-Phe-Val-Leu-Val	Amino acid and Its metabolites	Small Peptide	C31H52N6O6
MW0152304	Leu-Gln-Tyr-Lys-Asn	Amino acid and Its metabolites	Small Peptide	C30H48N8O9
MW0156881	Ser-Phe-Tyr-Arg	Amino acid and Its metabolites	Small Peptide	C27H37N7O7
MW0050258	1-(9Z,12Z,15Z-octadecatrienoyl)-2-(13Z,16Z-docosadienoyl)-sn-glycerol	GL	DG	C43H74O5
MW0050105	DG(18:1(9Z)/18:3(6Z,9Z,12Z)/0:0)	GL	DG	C39H68O5
MW0152229	Leu-Arg-Lys-Arg	Amino acid and Its metabolites	Small Peptide	C24H49N11O5
MW0158951	Val-Cys-Ala-Asp-Met	Amino acid and Its metabolites	Small Peptide	C20H35N5O8S2
MW0049119	Cyclopassifloside X	Organic acid and Its derivatives	Sulfonic acids	C37H62O12
MW0151444	Ile-His-Ala-Glu	Amino acid and Its metabolites	Small Peptide	C20H32N6O7
MW0153612	Met-Lys-Pro-Leu-Val	Amino acid and Its metabolites	Small Peptide	C27H50N6O6S
MW0153035	Lys-Leu-Glu-Arg	Amino acid and Its metabolites	Small Peptide	C23H44N8O7
MW0145271	Arg-Asn-Gln-Glu	Amino acid and Its metabolites	Small Peptide	C20H35N9O9
MW0152231	Leu-Arg-Pro-Thr-Leu	Amino acid and Its metabolites	Small Peptide	C27H50N8O7
MW0145703	Asn-Asp-Leu-Asp	Amino acid and Its metabolites	Small Peptide	C18H29N5O10
MW0152307	Leu-Glu-Ala-Ile-Asn	Amino acid and Its metabolites	Small Peptide	C24H42N6O9
MW0152974	Lys-Gly-Gln-Lys-Val	Amino acid and Its metabolites	Small Peptide	C24H46N8O7
MW0157875	Thr-Val-Tyr-Lys-Gly	Amino acid and Its metabolites	Small Peptide	C26H42N6O8
MW0153063	Lys-Lys-Leu-Phe-Tyr	Amino acid and Its metabolites	Small Peptide	C36H55N7O7
MW0157732	Thr-Lys-Met-Val-Glu	Amino acid and Its metabolites	Small Peptide	C25H46N6O9S
MW0153830	Methylcarbamyl PAF C-8	Aldehyde,Ketones,Esters	Esters	C18H39N2O7P
MW0152248	Leu-Asn-Ile-Leu-Thr	Amino acid and Its metabolites	Small Peptide	C26H48N6O8
MW0050137	1-Vaccenoyl-3-eicosapentaenoyl-sn-glycerol	GL	DG	C41H68O5
MW0144582	Ala-Gly-Leu-Val-Ser	Amino acid and Its metabolites	Small Peptide	C19H35N5O7
MW0145275	Arg-Asn-His-Glu	Amino acid and Its metabolites	Small Peptide	C21H34N10O8
MW0144458	Ala-Ala-Leu-Arg-Ala	Amino acid and Its metabolites	Small Peptide	C21H40N8O6
MW0159101	Val-Lys-Tyr-Arg	Amino acid and Its metabolites	Small Peptide	C26H44N8O6
MW0156415	Ritterazine A	Heterocyclic compounds	Heterocyclic compounds	C54H76N2O10
MW0049898	1-Palmitoleoyl-3-docosahexaenoyl-sn-glycerol	GL	DG	C41H66O5
MW0151648	Ile-Val-Ile-Phe-Asn	Amino acid and Its metabolites	Small Peptide	C30H48N6O7
MW0159046	Val-Ile-Pro-Lys-Ser	Amino acid and Its metabolites	Small Peptide	C25H46N6O7
MW0156730	Ser-Glu-Glu-Glu-Ile	Amino acid and Its metabolites	Small Peptide	C24H39N5O13
MW0159233	Val-Val-Asn-Trp-Asp	Amino acid and Its metabolites	Small Peptide	C29H41N7O9
MW0155937	Pro-Lys-Val-Lys-Ala	Amino acid and Its metabolites	Small Peptide	C25H47N7O6
MW0151465	Ile-Ile-Arg-Ser-Ser	Amino acid and Its metabolites	Small Peptide	C24H46N8O8
MW0141631	17-phenyl trinor PGF2 cyclohexyl amide	Hormones and hormone related compounds	Hormones and hormone related compounds	C29H43NO4
MW0106365	4-Azaniumyl-4,5-dihydro-1,2-oxazol-3-olate	Organic acid and Its derivatives	Organic acid and Its derivatives	C3H6N2O2
MW0153908	Microcolin C	Amino acid and Its metabolites	Amino acid derivatives	C37H63N5O7
MW0154398	Neu5Ac2-3[GalNAc1-4]Gal1-4GlcNAcSp	Carbohydrates and Its metabolites	Sugar derivatives	C35H58N6O24
MW0153135	Lys-Ser-Phe-Glu	Amino acid and Its metabolites	Small Peptide	C23H35N5O8
MW0146103	Asp-Glu-Leu-Asn-Gln	Amino acid and Its metabolites	Small Peptide	C24H39N7O12
MW0145418	Arg-Leu-Leu-Asn-Asn	Amino acid and Its metabolites	Small Peptide	C26H48N10O8
MW0152526	Leu-Trp-Asn-Gly-Asp	Amino acid and Its metabolites	Small Peptide	C27H37N7O9
MW0151110	His-Trp-Asp-His-Leu	Amino acid and Its metabolites	Small Peptide	C33H42N10O8
MW0155253	Phe-Leu-Leu-Val-Phe	Amino acid and Its metabolites	Small Peptide	C35H51N5O6
MW0049767	1-Palmitoyl-3-eicosapentaenoyl-sn-glycerol	GL	DG	C39H66O5
MW0145566	Arg-Val-Leu-Asp	Amino acid and Its metabolites	Small Peptide	C21H39N7O7
MW0000155	(9R)-5-bromo-N-[(2S,4R,7S)-2-hydroxy-7-(2-methylpropyl)-5,8-dioxo-4-propan-2-yl-3-oxa-6,9-diazatricyclo[7.3.0.02,6]dodecan-4-yl]-7-methyl-6,6a,8,9-tetrahydro-4H-indolo[4,3-fg]quinoline-9-carboxamide	Alkaloids	Alkaloids	C32H40BrN5O5
MW0145260	Arg-Arg-His-Val-Phe	Amino acid and Its metabolites	Small Peptide	C32H51N13O6
MW0151609	Ile-Thr-Val-Lys-Leu	Amino acid and Its metabolites	Small Peptide	C27H52N6O7
MW0153102	Lys-Phe-Lys-Met-Lys	Amino acid and Its metabolites	Small Peptide	C32H56N8O6S
MW0127790	(1R,16Z,24E,26E,28Z)-1,18,30-trihydroxy-12-[1-(4-hydroxy-3-methoxycyclohexyl)propan-2-yl]-19-methoxy-15,17,21,23,29,35-hexamethyl-11,36-dioxa-4-azatricyclo[30.3.1.0,]hexatriaconta-16,24,26,28-tetraene-2,3,10,14,20-pentone	Others	Others	C50H77NO13
MW0156669	Ser-Asn-Thr-Ile-Leu	Amino acid and Its metabolites	Small Peptide	C23H42N6O9
MW0145833	Asn-Lys-Leu-Arg	Amino acid and Its metabolites	Small Peptide	C22H43N9O6
MW0157706	Thr-Leu-Lys-Lys	Amino acid and Its metabolites	Small Peptide	C22H44N6O6
MW0071171	TG(16:0/20:1(11Z)/16:1(9Z))	GL	TG	C55H102O6
MW0154008	[(6S,7S,9E,12R)-12-[(E,2S,6R,7R,9R)-7,9-dihydroxy-4,6-dimethyldec-4-en-2-yl]-7,9-dimethyl-2-oxo-1-oxacyclododec-9-en-6-yl] (2E,4E,6E,8E,10E)-12,13,15-trihydroxy-2,4,6,10-tetramethylhexadeca-2,4,6,8,10-pentaenoate	FA	Others	C45H72O9
MW0149380	Gal1-3[Fuc1-4]GlcNAcSp	Carbohydrates and Its metabolites	Sugar derivatives	C22H38N4O15
MW0155386	Phe-Tyr-Leu-Glu	Amino acid and Its metabolites	Small Peptide	C29H38N4O8
MW0146050	Asp-Asp-Asn-Arg-Glu	Amino acid and Its metabolites	Small Peptide	C23H37N9O13
MW0063631	Spirolide F	Aldehyde,Ketones,Esters	Esters	C42H65NO8
MW0168334	[4-(1,2-dihydroxyethyl)-11,12,13-trihydroxy-8-oxo-10-{6,7,13,14-tetrahydroxy-3,10-dioxo-2,9-dioxatetracyclo[6.6.2.0,(1).0(1)(1),(1)]hexadeca-1(15),4,6,8(16),11,13-hexaen-5-yl}-3,7-dioxatricyclo[7.4.0.0(2),]trideca-1(13),9,11-trien-5-yl]oxidanesulfonic acid	Others	Others	C27H18O20S
MW0144707	Ala-Pro-Arg-Lys-Lys	Amino acid and Its metabolites	Small Peptide	C26H50N10O6
MW0158946	Val-Asp-Thr-Asp-Tyr	Amino acid and Its metabolites	Small Peptide	C26H37N5O12
MW0145405	Arg-Ile-Val-Leu-Val	Amino acid and Its metabolites	Small Peptide	C28H54N8O6
MW0152142	Latanoprost-d4	Amino acid and Its metabolites	Amino acids	C26H40O5
MW0144679	Ala-Met-Leu-Asn-Asp	Amino acid and Its metabolites	Small Peptide	C22H38N6O9S
MW0152195	Leu-Ala-Asn-Phe-Lys	Amino acid and Its metabolites	Small Peptide	C28H45N7O7
MW0127828	(2,6-dihydroxy-4-{7-methyl-11-oxo-4-[(3,4,5-trihydroxy-6-{[(3,4,5-trihydroxy-6-methyloxan-2-yl)oxy]methyl}oxan-2-yl)oxy]-2,8-dioxatricyclo[7.3.1.0,(1)(3)]trideca-1(12),3,5(13),6,9-pentaen-3-yl}phenoxy)dihydroxyoxo-lambdasulfanylium	Others	Others	C30H32O19S
MW0113191	5,9:6,9-Diepoxy-3-megastigmene	Heterocyclic compounds	Heterocyclic compounds	C13H20O2
MW0012993	1-Stearoyl-2-arachidonyl-sn-glycero-3-phosphocholine	GP	PS	C46H84NO8P
MW0128939	{[1,3,4-trihydroxy-1-(5,6,7-trihydroxy-1-oxo-8-{6,7,13,14-tetrahydroxy-3,10-dioxo-2,9-dioxatetracyclo[6.6.2.0,(1).0(1)(1),(1)]hexadeca-1(15),4,6,8(16),11,13-hexaen-5-yl}-1H-isochromen-3-yl)butan-2-yl]oxy}sulfonic acid	Others	Others	C27H18O20S
MW0145884	Asn-Ser-Glu-Asp-Thr	Amino acid and Its metabolites	Small Peptide	C20H32N6O13
MW0145876	Asn-Pro-Lys-Ala-Met	Amino acid and Its metabolites	Small Peptide	C23H41N7O7S
MW0141803	1-O-(cis-9-Octadecenyl)-2-O-acetyl-sn-glycero-3-phosphocholine	GP	PC	C28H57NO7P+
MW0149598	GlcNAc1-3Gal1-4GlcNAcSp	Carbohydrates and Its metabolites	Sugar alcohols	C24H41N5O16
MW0152207	Leu-Ala-Pro-Lys-Ile	Amino acid and Its metabolites	Small Peptide	C26H48N6O6
MW0144755	Ala-Thr-Tyr-Lys	Amino acid and Its metabolites	Small Peptide	C22H35N5O7
MW0153100	Lys-Phe-Leu-Glu	Amino acid and Its metabolites	Small Peptide	C26H41N5O7
MW0152399	Leu-Leu-Leu-Leu-Ser	Amino acid and Its metabolites	Small Peptide	C27H51N5O7
MW0146318	Asp-Val-Glu	Amino acid and Its metabolites	Small Peptide	C14H23N3O8
MW0151410	Ile-Glu-Arg-Asp-Phe	Amino acid and Its metabolites	Small Peptide	C30H46N8O10
MW0139823	(2R,3R)-5,7-dihydroxy-2-{3,4,6-trihydroxy-5-oxo-8-[(2R,3R)-3,5,7-trihydroxy-3,4-dihydro-2H-1-benzopyran-2-yl]-5H-benzo[7]annulen-2-yl}-3,4-dihydro-2H-1-benzopyran-3-yl 3,4,5-trihydroxybenzoate	Aldehyde,Ketones,Esters	Esters	C36H28O16
MW0144650	Ala-Leu-Val-Arg	Amino acid and Its metabolites	Small Peptide	C20H39N7O5
MW0149383	Gal1-3Gal1-4GlcNAcSp	Carbohydrates and Its metabolites	Sugar derivatives	C22H38N4O16
MW0050192	DG(18:2(9Z,12Z)/24:1(15Z)/0:0)	GL	DG	C45H82O5
MW0153008	Lys-Ile-Gln-Asp-Lys	Amino acid and Its metabolites	Small Peptide	C27H50N8O9
MW0194190	NCGC00347389-02_C42H72O14_beta-D-Glucopyranoside, (3beta,6alpha,9xi,12beta)-3,12,20-trihydroxydammar-24-en-6-yl 2-O-beta-D-glucopyranosyl-	Steroids	Steroid	C42H72O14
MW0155123	Phe-Asp-Cys-Asn-Asn	Amino acid and Its metabolites	Small Peptide	C24H33N7O10S
MW0149599	GlcNAc1-3Gal1-4GlcSp	Carbohydrates and Its metabolites	Sugar alcohols	C22H38N4O16
MW0013620	(1R,3aS,5aR,5bR,7aR,9R,10R,11aR,11bR,13aR,13bR)-10-(3,4-dihydroxybenzoyl)oxy-9-hydroxy-5a,5b,8,8,11a-pentamethyl-1-prop-1-en-2-yl-1,2,3,4,5,6,7,7a,9,10,11,11b,12,13,13a,13b-hexadecahydrocyclopenta[a]chrysene-3a-carboxylic acid	Benzene and substituted derivatives	Phenolic acids	C37H52O7
MW0152337	Leu-Gly-Arg-Leu-Val	Amino acid and Its metabolites	Small Peptide	C25H48N8O6
MW0142842	3beta-Hydroxy-4beta-methyl-5alpha-cholest-7-ene-4alpha-carboxylic acid	Organic acid and Its derivatives	Organic acid and Its derivatives	C29H48O3
MW0052858	5-(9Z-octadecenoyloxy)-octadecanoic acid	FA	FFA	C36H68O4
MW0011154	(3b,24x)-Cycloartane-3-oxo-24,25-diol	Alcohol and amines	Alcohols	C30H50O3
MW0157648	Thr-Gly-Ile-Phe-Thr	Amino acid and Its metabolites	Small Peptide	C25H39N5O8
MW0055393	NCGC00385114-01_C41H70O13_(3beta,5xi,6alpha,9xi,12beta)-3,12,20-Trihydroxydammar-24-en-6-yl 2-O-beta-D-xylopyranosyl-beta-D-glucopyranoside	Terpenoids	Triterpene	C41H70O13
MW0151629	Ile-Tyr-Lys-Ile-Arg	Amino acid and Its metabolites	Small Peptide	C33H57N9O7
MW0052840	5-Octadecanoyloxy-octadecanoic acid	FA	FFA	C36H70O4
MW0149381	Gal1-3Gal1-3GlcNAcSp	Carbohydrates and Its metabolites	Sugar derivatives	C22H38N4O16
MW0123364	5-[(1S,2R)-5,9-dihydroxy-2-(2-hydroxypropan-2-yl)-10-methoxy-11-methyl-6-oxo-1,2-dihydrofuro[2,3-c]acridin-1-yl]-6,10-dihydroxy-11-methoxy-3,3,12-trimethylpyrano[2,3-c]acridin-7-one	Heterocyclic compounds	Heterocyclic compounds	C40H38N2O11
MW0128441	[(1R,16Z,24E,26E,28Z)-1-hydroxy-12-[1-(4-hydroxy-3-methoxycyclohexyl)propan-2-yl]-19,30-dimethoxy-15,17,21,23,29,35-hexamethyl-2,3,10,14,20-pentaoxo-11,36-dioxa-4-azatricyclo[30.3.1.0,]hexatriaconta-16,24,26,28-tetraen-18-yl]oxidanesulfonic acid	Others	Others	C51H79NO16S
MW0141419	15(S)-15-methyl PGF2 ethyl amide	Hormones and hormone related compounds	Hormones and hormone related compounds	C23H41NO4
MW0110180	Tumonoic acid I	Organic acid and Its derivatives	Organic acid and Its derivatives	C27H47NO7
MW0152865	Lys-Arg-Gly-Leu-Arg	Amino acid and Its metabolites	Small Peptide	C26H52N12O6
MW0158942	Val-Asp-Pro-Val-Asn	Amino acid and Its metabolites	Small Peptide	C23H38N6O9
MW0011124	(2S,3S,4S,5R,6R)-6-{[(1S,2S,7R,10R,11S,14R,15R)-2,15-dimethyl-14-[(2R)-4-[(2-sulfoethyl)carbamoyl]butan-2-yl]tetracyclo[8.7.0.0^{2,7}.0^{11,15}]heptadecan-5-yl]oxy}-3,4,5-trihydroxyoxane-2-carboxylic acid	Aldehyde,Ketones,Esters	Esters	C32H53NO11S
MW0130341	2,3,4,7,8,9,15,21,22,23,28-undecahydroxy-14-(hydroxymethyl)-13,25,32,35-tetraoxaoctacyclo[14.13.3.3(1),(2).0,(3).0,(1)(1).0(1),(2).0(1),(2).0(2),(3)(3)]pentatriaconta-1,3,5(30),6,8,10,19,21,23-nonaene-12,27,31,34-tetrone	Others	Others	C32H24O20
MW0153049	Lys-Leu-Thr-Asp-Glu	Amino acid and Its metabolites	Small Peptide	C25H44N6O11
ZINC95914445	2,6,10,14-Tetramethyl-16-(5-methyl-3,6-dioxo-1,4-cyclohexadiene-1-yl)-2-hydroxy-6,10,14-hexadecatriene-3-one	Aldehyde,Ketones,Esters	Ketones	C27H38O4
MW0058994	PE(DiMe(13,5)/DiMe(13,5))	GP	PE	C53H94NO10P
MW0129314	{4-[3-hydroxy-2-oxo-8-(3,5,7-trihydroxy-4-oxo-3,4-dihydro-2H-1-benzopyran-2-yl)-4-oxatricyclo[4.3.1.0(3),]decan-10-yl]-2-methoxyphenyl}oxidanesulfonic acid	Others	Others	C25H24O13S
MW0166456	3-Methoxy-4-methyldotriacontane-9,11-diol	FA	Others	C34H70O3
MW0164411	[(2R,3S,4R,5R)-5-(6-aminopurin-9-yl)-4-hydroxy-2-[[[[3-hydroxy-4-[[3-[2-(3-hydroxy-5-oxohexanoyl)sulfanylethylamino]-3-oxopropyl]amino]-2,2-dimethyl-4-oxobutoxy]-oxidophosphoryl]oxy-oxidophosphoryl]oxymethyl]oxolan-3-yl] phosphate	Others	Others	C27H40N7O19P3S-4
MW0163563	magnesium	Tryptamines,Cholines,Pigments	Pigments	C55H72MgN4O6
MW0155884	Pro-His-Phe-Asp-Lys	Amino acid and Its metabolites	Small Peptide	C30H42N8O8
MW0012899	[3,4,5-Trihydroxy-6-(hydroxymethyl)oxan-2-yl] 4,6-dihydroxy-7,12,16-trimethyl-15-(3,5,6-trihydroxy-6-methylheptan-2-yl)pentacyclo[9.7.0.01,3.03,8.012,16]octadecane-7-carboxylate	FA	Others	C36H60O12
MW0016957	CE(DiMe(13,5))	ST	CE	C51H86O3
MW0055380	(2S,3R,4S,5S,6R)-2-[(2R,3R,4S,5S,6R)-2-[[(3S,5R,8R,9R,10R,12R,13R,14R,17S)-17-[(E,2S)-6-hydroperoxy-6-methyl-2-[(2S,3R,4S,5S,6R)-3,4,5-trihydroxy-6-(hydroxymethyl)oxan-2-yl]oxyhept-4-en-2-yl]-12-hydroxy-4,4,8,10,14-pentamethyl-2,3,5,6,7,9,11,12,13,15,16,17-dodecahydro-1H-cyclopenta[a]phenanthren-3-yl]oxy]-4,5-dihydroxy-6-(hydroxymethyl)oxan-3-yl]oxy-6-(hydroxymethyl)oxane-3,4,5-triol	Terpenoids	Triterpene Saponin	C48H82O20
MW0113182	NCGC00385789-01_C26H42O9_5,6,16-Trihydroxygrayanotox-10-en-3-yl hexopyranoside	Others	Others	C26H42O9
MW0000435	Sanguinarine	Benzene and substituted derivatives	Benzene and substituted derivatives	C20H14NO4
MW0127784	(1R,12S,16Z,24E,26E,28Z,32S)-1,18-dihydroxy-12-[1-(4-hydroxy-3-methoxycyclohexyl)propan-2-yl]-19,30-dimethoxy-15,17,21,23,29,35-hexamethyl-11,36-dioxa-4-azatricyclo[30.3.1.0,]hexatriaconta-16,24,26,28-tetraene-2,3,10,14,20-pentone	Others	Others	C51H79NO13
MW0127808	(1R,16Z,24E,26E,28Z)-12-[1-(3,4-dihydroxycyclohexyl)propan-2-yl]-1,18-dihydroxy-19,30-dimethoxy-15,17,21,23,29,35-hexamethyl-11,36-dioxa-4-azatricyclo[30.3.1.0,]hexatriaconta-16,24,26,28-tetraene-2,3,10,14,20-pentone	Others	Others	C50H77NO13
MW0153251	LysoPC 20:2(2n isomer1)	GP	LPC	C28H55NO7P
MW0063104	PS(24:0/24:1(15Z))	GP	PS	C54H104NO10P
ZINC85542529	[(1S,2S,6S,9S,10S,11R,12R,13S,14S,15S,18S,19S,22S,23S,25R)-10,12,13,14,23-pentahydroxy-6,10,19-trimethyl-24-oxa-4-azaheptacyclo[12.12.0.02,11.04,9.015,25.018,23.019,25]hexacosan-22-yl] acetate	Aldehyde,Ketones,Esters	Esters	C29H45NO8
MW0149257	FMRF Amide Related Peptide	Amino acid and Its metabolites	polypeptide	C44H68N16O9
MW0163279	(21S,22S)-16-ethenyl-11-ethyl-3-methoxycarbonyl-12,17,21,26-tetramethyl-22-[3-oxo-3-[(E,7R,11R)-3,7,11,15-tetramethylhexadec-2-enoxy]propyl]-7,23,24,25-tetrazahexacyclo[18.2.1.15,8.110,13.115,18.02,6]hexacosa-1,3,5(26),6,8,10(25),11,13,15(24),16,18,20(23)-dodecaen-4-olate	Others	Others	C55H71N4O5-
ZINC95914286	(1R,2R,6R,9S,10R,11R,14S,15S,17R,18S,20S,23R,24S)-6,10,23-trimethyl-4-azahexacyclo[12.11.0.02,11.04,9.015,24.018,23]pentacosane-17,20-diol	Alcohol and amines	Alcohols	C27H45NO2
MW0166801	(31R)-8-ethyl-12-methylbacteriochlorophyll d	Tryptamines,Cholines,Pigments	Pigments	C48H57MgN4O4-
MW0114028	Cadabicine	Others	Others	C25H29N3O4
MW0105657	Arginyl-glycyl-aspartic acid	Amino acid and Its metabolites	Small Peptide	C12H22N6O6
MW0108634	N-Acetyl-L-aspartic acid	Amino acid and Its metabolites	Amino acid derivatives	C6H9NO5
MW0015896	Arjunolic acid 3-glucoside	Carbohydrates and Its metabolites	Carbohydrates and Its metabolites	C36H58O10
MW0143277	4'-Chloroacetophenone	Aldehyde,Ketones,Esters	Ketones	C8H7ClO
MW0007796	Methylparaben	Benzene and substituted derivatives	Benzene and substituted derivatives	C8H8O3
MW0103076	Valproic acid	Organic acid and Its derivatives	Organic acid and Its derivatives	C8H16O2
MEDP1592	Citicoline	Nucleotide and Its metabolites	Nucleotide and Its metabolites	C14H26N4O11P2
MW0149468	Ganoderic acid H	Terpenoids	Triterpene	C32H44O9
MW0052908	Finasteride	Heterocyclic compounds	Heterocyclic compounds	C23H36N2O2
MW0107948	Pyroglutamic acid	Amino acid and Its metabolites	Amino acid derivatives	C5H7NO3
MW0005090	4-Hydroxybenzenesulfonic acid	Organic acid and Its derivatives	Sulfonic acids	C6H6O4S
MW0004672	Arsanilic acid	Organic acid and Its derivatives	Organic acid and Its derivatives	C6H8AsNO3
MEDN0068	S-(5-Adenosy)-L-Homocysteine	Nucleotide and Its metabolites	Nucleotide and Its metabolites	C14H20N6O5S
MW0016356	Canrenone	Aldehyde,Ketones,Esters	Ketones	C22H28O3
MW0139257	Pectenotoxin-1	Heterocyclic compounds	Heterocyclic compounds	C47H70O15
MW0148886	Elloramycin	Benzene and substituted derivatives	Benzene and substituted derivatives	C32H36O15
MEDN1426	9(S),12(S),13(S)-TriHOME	FA	Oxidized lipids	C18H34O5
MEDN0701	Itaconic acid	Organic acid and Its derivatives	Organic acid and Its derivatives	C5H6O4
MW0169142	Eugenol	Benzene and substituted derivatives	Phenolics	C10H12O2
MW0127412	Bithionol	Others	Others	C12H6Cl4O2S
MW0012725	19-Oxoandrostenedione	Hormones and hormone related compounds	Hormones and hormone related compounds	C19H24O3
MW0014545	4-O-methylmelleolide	Benzene and substituted derivatives	Benzene and substituted derivatives	C24H30O6
MW0115361	Thiacremonone	Aldehyde,Ketones,Esters	Ketones	C6H8O3S
MW0149112	Extracellular Death Factor	Heterocyclic compounds	Heterocyclic compounds	C27H36N10O10
MEDN0587	N-Acetylvaline	Amino acid and Its metabolites	Amino acid derivatives	C7H13NO3
MEDN0747	2,4-Di-tert-butylphenol	Benzene and substituted derivatives	Phenolics	C14H22O
MW0007176	Fluindione	Benzene and substituted derivatives	Benzene and substituted derivatives	C15H9FO2
MW0103351	2'-Deoxyuridine	Nucleotide and Its metabolites	Nucleotide and Its metabolites	C9H12N2O5
MW0142072	2,5-Diaminotoluene	Benzene and substituted derivatives	Benzene and substituted derivatives	C7H10N2
MW0117827	2,3-dihydro-4H-thieno[2,3-e][1,2]thiazin-4-one 1,1-dioxide	Aldehyde,Ketones,Esters	Ketones	C6H5NO3S2
MW0118233	Pterin-6-carboxylic acid	Heterocyclic compounds	Pteridines and derivatives	C7H5N5O3
ZINC70454595	9-O-Methylnissolin 3-O-glucoside	Benzene and substituted derivatives	Benzene and substituted derivatives	C23H26O10
MW0009497	Ponatinib	Benzene and substituted derivatives	Benzene and substituted derivatives	C29H27F3N6O
MW0006458	Butylparaben	Benzene and substituted derivatives	Benzene and substituted derivatives	C11H14O3
MEDN0745	Propylparaben	Benzene and substituted derivatives	Benzene and substituted derivatives	C10H12O3
MW0141012	1-(2-Hydroxy-3,4,5,6-tetramethoxyphenyl)-3-(2,3,4,6-tetramethoxyphenyl)-2-propen-1-one	Aldehyde,Ketones,Esters	Ketones	C23H28O10
MW0164110	Indole-3-acetaldoxime N-oxide	Others	Others	C10H10N2O2
MW0130279	4-Hydroxyphenyl-2-propionic acid	Benzene and substituted derivatives	Benzene and substituted derivatives	C9H10O3
MW0001265	1,2,3,5-Tetrachloro-4-methoxybenzene	Benzene and substituted derivatives	Phenolics	C7H4Cl4O
MEDP0634	FFA(20:1)	FA	FFA	C20H38O2
MW0161656	notoamide D	Aldehyde,Ketones,Esters	Ketones	C26H31N3O4
FDATN00392	Ibrutinib	Others	Medicine	C25H24N6O2
MW0138755	Leucocianidol	Heterocyclic compounds	Heterocyclic compounds	C15H14O7
MW0122949	6,16,24-Trihydroxy-3,8,22,27,29-pentamethyl-11,15,19-trioxaoctacyclo[14.14.1.02,14.04,12.05,10.018,26.020,25.027,31]hentriaconta-2(14),3,5,7,9,12,18(26),20,22,24,29-undecaen-17-one	Heterocyclic compounds	Heterocyclic compounds	C33H28O7
MW0106355	D-alanyl-D-alanine	Amino acid and Its metabolites	Small Peptide	C6H12N2O3
MW0157403	Simplexin, 22,23,24,25-tetradehydro-	Terpenoids	Ditepenoids	C30H40O8
MW0148309	D-Erythrulose 4-phosphate	Carbohydrates and Its metabolites	Phosphate sugars	C4H9O7P
MW0005838	6-Phosphogluconic acid	Organic acid and Its derivatives	Organic acid and Its derivatives	C6H13O10P
MW0002161	2,3-Dihydroxynaphthalene	Benzene and substituted derivatives	Benzene and substituted derivatives	C10H8O2
MW0013350	27-Norcholestanehexol	Alcohol and amines	Alcohols	C26H46O6
MW0114332	D-Myo-inositol-2,4,5-triphosphate	Organic acid and Its derivatives	Organic acid and Its derivatives	C6H15O15P3
MW0106594	Enniatin B	Heterocyclic compounds	Heterocyclic compounds	C33H57N3O9
MW0109757	{5-Chloro-1'-[(5-chloro-2-fluorophenyl)methyl]-2,2',5'-trioxospiro[indole-3,3'-pyrrolidin]-1(2H)-yl}acetic acid	Organic acid and Its derivatives	Organic acid and Its derivatives	C20H13Cl2FN2O5
MW0006892	Diphenoxylate	Benzene and substituted derivatives	Benzene and substituted derivatives	C30H32N2O2
MW0107136	Glycyl-H 1152 dihydrochloride	Amino acid and Its metabolites	Small Peptide	C18H26Cl2N4O3S
MW0116980	Veliparib	Alcohol and amines	Amines	C13H16N4O
MW0009910	Tiocarlide	Benzene and substituted derivatives	Benzene and substituted derivatives	C23H32N2O2S
MW0005550	5-Amino-2-(p-toluidino)benzenesulphonic acid	Benzene and substituted derivatives	Benzene and substituted derivatives	C13H14N2O3S
MW0008833	Naphthalene	Benzene and substituted derivatives	Benzene and substituted derivatives	C10H8
MW0124529	Janthitrem F	Heterocyclic compounds	Heterocyclic compounds	C39H51NO7
MW0124530	Janthitrem G	Heterocyclic compounds	Heterocyclic compounds	C39H51NO6
MW0124528	Janthitrem E	Heterocyclic compounds	Heterocyclic compounds	C37H49NO6
MW0109259	(R)-3-Amino-4-(3-hexylphenylamino)-4-oxobutylphosphonic acid	Others	Others	C16H27N2O4P
MEDL01985	Goshonoside F4	Terpenoids	Ditepenoids	C32H54O12
MW0053769	Goshonoside F2	Benzene and substituted derivatives	Benzene and substituted derivatives	C26H44O8
MW0109886	Thr-Met	Amino acid and Its metabolites	Small Peptide	C9H18N2O4S
MW0063233	Pubescenol	Benzene and substituted derivatives	Benzene and substituted derivatives	C28H42O6
MW0117304	1-Pyrroline-4-hydroxy-2-carboxylate	Heterocyclic compounds	Heterocyclic compounds	C5H7NO3
MW0009654	Rebamipide	Benzene and substituted derivatives	Benzene and substituted derivatives	C19H15ClN2O4
MW0000764	AS-252424	Benzene and substituted derivatives	Phenolics	C14H8FNO4S
MW0159735	Triton X-100	Benzene and substituted derivatives	Benzene and substituted derivatives	C16H26O2
MW0007545	Mandelic acid	Benzene and substituted derivatives	Benzene and substituted derivatives	C8H8O3
MW0139438	Pseudobaptigenin	Flavonoids	Flavonoid	C16H10O5
MW0013871	3-[(E)-[(3aR,4S,5S,6aR)-4-[(E,3R)-3-cyclohexyl-3-hydroxyprop-1-enyl]-5-hydroxy-3,3a,4,5,6,6a-hexahydro-1H-pentalen-2-ylidene]methyl]benzoic acid	Benzene and substituted derivatives	Benzene and substituted derivatives	C25H32O4
MW0139011	[2-[2,6-Dihydroxy-4-(6-hydroxy-1-benzofuran-2-yl)phenyl]-6-(4-hydroxyphenyl)-4-methylcyclohex-3-en-1-yl]-[2,4-dihydroxy-3-(3-methylbut-2-enyl)phenyl]methanone	Heterocyclic compounds	Heterocyclic compounds	C39H36O8
MEDN0362	LPE(18:1/0:0)	GP	LPE	C23H46NO7P
MW0126892	Tropisetron	Heterocyclic compounds	Heterocyclic compounds	C17H20N2O2
MW0015122	7,7-Dimethyl-(5Z,8Z)-eicosadienoic acid	FA	Oxidized lipids	C22H40O2
MW0009714	Salmeterol	Benzene and substituted derivatives	Benzene and substituted derivatives	C25H37NO4
MW0005526	5-[4-(4-Hydroxyphenyl)phenyl]benzene-1,3-diol	Benzene and substituted derivatives	Benzene and substituted derivatives	C18H14O3
MW0007207	Fluvoxamine Acid	Benzene and substituted derivatives	Benzene and substituted derivatives	C14H17F3N2O3
MW0121294	5-bromo-N-(2,2-dimethoxyethyl)pyrimidin-2-amine	Heterocyclic compounds	Heterocyclic compounds	C8H12BrN3O2
MEDP2154	3-(4-((3-Phenoxybenzyl)amino)phenyl)propanoic acid	Benzene and substituted derivatives	Benzene and substituted derivatives	C22H21NO3
MW0014988	6beta-Hydroxybudesonide	Others	Others	C25H34O7
MW0138009	2-Benzylsuccinic acid	FA	FFA	C11H12O4
MW0009915	5-Bromo-2-(4-fluorophenyl)-3-(4-methylsulfonylphenyl)thiophene	Benzene and substituted derivatives	Benzene and substituted derivatives	C17H12BrFO2S2
MEDN1837	3,5-Di-tert-butyl-4-hydroxybenzyl alcohol	Benzene and substituted derivatives	Benzene and substituted derivatives	C15H24O2
MW0141775	1-methyl-3-[(E)-(4-oxo-3-prop-2-enyl-1,3-thiazolidin-2-ylidene)amino]thiourea	Heterocyclic compounds	Heterocyclic compounds	C8H12N4OS2
MW0111128	Bromantane	Alcohol and amines	Amines	C16H20BrN
MW0124409	Indole-3-acetamide	Heterocyclic compounds	Indole and Its derivatives	C10H10N2O
MW0155602	Plakortic acid	Organic acid and Its derivatives	Organic acid and Its derivatives	C17H30O4
MADN0581	F-Amidine (trifluoroacetate salt)	Organic acid and Its derivatives	Organic acid and Its derivatives	C14H19FN4O2
MW0006160	F-amidine	Benzene and substituted derivatives	Benzene and substituted derivatives	C14H19FN4O2
MW0009839	Taprostene sodium salt	Organic acid and Its derivatives	Organic acid and Its derivatives	C24H29NaO5
MEDN0575	3-Hydroxypicolinic acid	Heterocyclic compounds	Pyridine and pyridine derivatives	C6H5NO3
MW0015360	8-Ocimenyl acetate	FA	Oxidized lipids	C12H18O2
MW0003581	3',4',5'-Trimethoxycinnamyl alcohol acetate	Benzene and substituted derivatives	Phenolics	C14H18O5
MW0011974	10S,17S-dihydroxy-4Z,7Z,11E,13Z,15E,19Z-docosahexaenoic acid	FA	Oxidized lipids	C22H32O4
MW0115850	(2E,6E)-2,6-bis(pyridin-4-ylmethylene)cyclohexanone	Aldehyde,Ketones,Esters	Ketones	C18H16N2O
MW0055437	Octadecanedioic acid	FA	FFA	C18H34O4
MW0154034	Myxalamid A	Others	Others	C26H41NO3
MW0148941	Epanolol	Benzene and substituted derivatives	Phenolics	C20H23N3O4
MW0013999	3-Carboxy-4-methyl-5-propyl-2-furanpropionic acid	Organic acid and Its derivatives	Organic acid and Its derivatives	C12H16O5
MW0153324	(1S,2R)-5,7,8-trimethoxy-2,3-dimethyl-1-(2,4,5-trimethoxyphenyl)-1,2-dihydronaphthalene	Lignans and Coumarins	Lignans	C24H30O6
MW0006366	Biphenylindanone A	Benzene and substituted derivatives	Benzene and substituted derivatives	C30H30O4
MW0124590	2-(4-Methoxyphenyl)-1-(1-pentylindol-3-YL)ethanone	Aldehyde,Ketones,Esters	Ketones	C22H25NO2
MW0052504	Ecabet	Organic acid and Its derivatives	Organic acid and Its derivatives	C20H28O5S
MW0115297	S-Methyl-5-thio-D-ribulose 1-phosphate	Organic acid and Its derivatives	Organic acid and Its derivatives	C6H13O7PS
MW0000898	CAY-10583	Benzene and substituted derivatives	Benzene and substituted derivatives	C25H25NO3
MW0124328	Hydralazine	Heterocyclic compounds	Heterocyclic compounds	C8H8N4
MW0052483	Dolichosterone	Aldehyde,Ketones,Esters	Ketones	C28H46O5
MW0054050	(1S,2S,4S)-1,7,7-trimethylbicyclo[2.2.1]heptan-2-yl 2-methylpropanoate	Aldehyde,Ketones,Esters	Esters	C14H24O2
MEDP2277	CAY-10573	Benzene and substituted derivatives	Benzene and substituted derivatives	C33H31NO5
MW0063527	Silenoside B	Terpenoids	Terpenoids	C39H64O17
MEDN1435	(±)5(6)-DiHETE	FA	Oxidized lipids	C20H32O4
MW0154325	beta-Ccb	Aldehyde,Ketones,Esters	Esters	C16H16N2O2
MW0112945	fluorobenzoylpropionic acid	Organic acid and Its derivatives	Organic acid and Its derivatives	C10H8F2O3
MW0143251	(4-Amino-2-methylpyrimidin-5-yl)methyl trihydrogen diphosphate	Organic acid and Its derivatives	Organic acid and Its derivatives	C6H11N3O7P2
MW0006842	Diisobutyl phthalate	Benzene and substituted derivatives	Benzene and substituted derivatives	C16H22O4
MW0055405	N-Palmitoyl Taurine	Organic acid and Its derivatives	Sulfonic acids	C18H37NO4S
MW0118288	2-amino-N-cyclopentyl-1-(3-methoxypropyl)-1H-pyrrolo[2,3-b]quinoxaline-3-carboxamide	Alcohol and amines	Amines	C20H25N5O2
MEDN0759	(±)5-HEPE	FA	Oxidized lipids	C20H30O3
MW0009155	Norfluoxetine	Benzene and substituted derivatives	Benzene and substituted derivatives	C16H16F3NO
MW0139904	Uniconazole-P	Heterocyclic compounds	Heterocyclic compounds	C15H18ClN3O
MW0106067	Bryostatin 1	Aldehyde,Ketones,Esters	Esters	C47H68O17
MW0054320	Leukotriene B4 dimethylamide	FA	Oxidized lipids	C22H37NO3
MW0117082	Indole-3-propionic acid	Organic acid and Its derivatives	Organic acid and Its derivatives	C11H11NO2
MW0049216	Deoxycholic acid	Bile acids	Bile acids	C24H40O4
MEDN0654	3-Methylsalicylic acid	Benzene and substituted derivatives	Benzene and substituted derivatives	C8H8O3
MW0012351	13-Tetradecynoic acid	FA	Others	C14H24O2
MW0127011	Zolpidem	Heterocyclic compounds	Heterocyclic compounds	C19H21N3O
MW0143062	2-Hydroxy-3-methylbenzaldehyde	Benzene and substituted derivatives	Benzene and substituted derivatives	C8H8O2
MW0144127	9alpha-Hydroxyandrosta-1,4-diene-3,17-dione	Aldehyde,Ketones,Esters	Ketones	C19H24O3
MEDN0604	Tetradecanedioic acid	FA	FFA	C14H26O4
MEDN1156	FFA(20:4)	FA	Oxidized lipids	C20H32O2
MW0120692	4-Pyridoxic acid	Benzene and substituted derivatives	Benzene and substituted derivatives	C8H9NO4
MW0005881	8-Anilino-1-naphthalenesulfonic acid	Benzene and substituted derivatives	Benzene and substituted derivatives	C16H13NO3S
MW0149467	Ganoderic acid A	Organic acid and Its derivatives	Organic acid and Its derivatives	C30H44O7
MW0017122	Ciprostene	Organic acid and Its derivatives	Organic acid and Its derivatives	C22H36O4
MW0006719	Dehydrochorismic acid	Benzene and substituted derivatives	Benzene and substituted derivatives	C10H8O6
MW0194329	3'-N-Acetylneuraminyl-N-acetyllactosamine sodium salt	Amino acid and Its metabolites	Amino acid derivatives	C25H41N2NaO19
MW0143680	5-O-beta-D-Mycaminosyltylactone	Aldehyde,Ketones,Esters	Esters	C31H53NO8
MW0141219	10-Deoxymethynolide	Aldehyde,Ketones,Esters	Esters	C17H28O4
MW0105257	Ketoleucine	Organic acid and Its derivatives	Organic acid and Its derivatives	C6H10O3
MW0015555	Acetylvalerenolic acid	Terpenoids	Sesquiterpenoids	C17H24O4
MW0113099	4-Methoxybenzyl glucoside	Benzene and substituted derivatives	Benzene and substituted derivatives	C14H20O7
MW0108296	Methyl dihydrogen phosphate	Aldehyde,Ketones,Esters	Esters	CH5O4P
MW0143003	3'alpha-Isopravastatin	Organic acid and Its derivatives	Organic acid and Its derivatives	C23H36O7
MW0006596	Cisapride	Benzene and substituted derivatives	Phenolics	C23H29ClFN3O4
MW0109294	Pravastatin	Others	Medicine	C23H36O7
MW0017091	Cholic acid	Bile acids	Bile acids	C24H40O5
MW0148678	Panthenol	Alcohol and amines	Alcohols	C9H19NO4
MW0014656	Sapintoxin d	Aldehyde,Ketones,Esters	Esters	C30H37NO8
MW0107123	Roxadustat	Benzene and substituted derivatives	Benzene and substituted derivatives	C19H16N2O5
MW0142580	N-Lignoceroyl Taurine	Organic acid and Its derivatives	Organic acid and Its derivatives	C26H53NO4S
MW0011556	(ent-2b,4S,9a)-2,4,9-Trihydroxy-10(14)-oplopen-3-one 2-(2-methylbutanoate) 9-(3-methyl-2E-pentenoate)	Aldehyde,Ketones,Esters	Ketones	C26H40O6
MW0154624	Notoginsenoside R1	Terpenoids	Triterpene	C47H80O18
MW0138813	Loxoprofen	Heterocyclic compounds	Heterocyclic compounds	C15H18O3
MW0062248	prostaglandin E3	Hormones and hormone related compounds	Hormones and hormone related compounds	C20H30O5
MW0145151	Antibiotic T 23I	Heterocyclic compounds	Heterocyclic compounds	C36H48N2O8
MW0012155	11-trans-LTD4	FA	Oxidized lipids	C25H40N2O6S
MW0013231	20-HETE	FA	Oxidized lipids	C20H32O3
MW0141668	19(S)-HETE	FA	Oxidized lipids	C20H32O3
MW0013213	5Z,8Z,11Z,14Z-Eicosatetraenedioic acid	FA	Oxidized lipids	C20H30O4
MW0156403	15,18-Ethano-3,25-methano-16,4-benzoxaazacyclotricosine-1,5,17,21,26(4H,18H)-pentone, 10,11,12,13,14,15-hexahydro-11,13,22,24,27-pentahydroxy-6,10,12,14,20,23,28-heptamethyl-, (10S,11S,12R,13S,14S)-	Heterocyclic compounds	Heterocyclic compounds	C35H41NO11
MW0054376	Linoleic Acid-d4	FA	FFA	C18H32O2
MW0013234	20-hydroxyleukotriene B4	FA	Others	C20H32O5
MW0109041	Pantothenic acid	CoEnzyme and vitamins	CoEnzyme and vitamins	C9H17NO5
MW0013611	1-O-Hexadecyl-2-O-ethyl-SN-glycero-3-phosphorylcholine	GP	PC	C26H56NO6P
MW0013349	27-Nor-5b-cholestane-3a,7a,12a,24,25-pentol	Alcohol and amines	Alcohols	C26H46O5
MW0049092	Cycloastragenol	Alcohol and amines	Alcohols	C30H50O5
MW0168443	10-Deacetyltaxol	Alcohol and amines	Alcohols	C45H49NO13
MW0010684	()-(E)-3-Methyl-4-decen-1-yl acetate	Aldehyde,Ketones,Esters	Esters	C13H24O2
MW0006791	Diclofenac diethylamine	Benzene and substituted derivatives	Benzene and substituted derivatives	C18H22Cl2N2O2
MW0105234	4-Hydroxyisoleucine	Amino acid and Its metabolites	Amino acid derivatives	C6H13NO3
MW0104477	Damgo	Amino acid and Its metabolites	Small Peptide	C26H35N5O6
MW0169591	(2-Hydroxy-2-oxo-1,2lambda5-oxaphospholan-5-yl)methyl (Z)-octadec-9-enoate	FA	FFA	C22H41O5P
MW0152813	Lupan-3beta,20-diol	Alcohol and amines	Alcohols	C30H52O2
MW0003626	3,4-Dihydroxymandelic acid	Benzene and substituted derivatives	Phenolics	C8H8O5
MW0106598	Epinephrine sulfate	Others	Others	C9H13NO6S
MEDN1816	10-Nitrolinoleic acid	FA	FFA	C18H31NO4
MW0143316	5-Hydroxy-1-(4-hydroxy-3-methoxyphenyl)octan-3-one	Benzene and substituted derivatives	Phenolics	C15H22O4
MW0010461	[8]-Dehydrogingerdione	Others	Others	C19H26O4
MW0120998	Chloroxine	Heterocyclic compounds	Heterocyclic compounds	C9H5Cl2NO
MW0168086	Bromide	Others	Others	Br-
MW0114359	D-ribosylnicotinic acid	Organic acid and Its derivatives	Organic acid and Its derivatives	C11H14NO6+
MW0106168	Citric acid	Organic acid and Its derivatives	Organic acid and Its derivatives	C6H8O7
MW0010241	Methsuximide	Alcohol and amines	Amines	C12H13NO2
MW0126766	Thiamylal	Organic acid and Its derivatives	Organic acid and Its derivatives	C12H18N2O2S
MW0061068	Perillic acid	Terpenoids	Terpenoids	C10H14O2
MW0007203	Flutriafol	Benzene and substituted derivatives	Benzene and substituted derivatives	C16H13F2N3O
MW0010166	Phosphoric acid	Organic acid and Its derivatives	Organic acid and Its derivatives	H3O4P
MEDL02656	Chalcomoracin	Others	Others	C39H36O9
MW0013531	2-Hydroxyhexadecanoic acid	FA	FFA	C16H32O3
MW0113222	5-Hexenyl glucosinolate	Others	Glucosinolates	C13H23NO9S2
MW0015446	9E-heptadecenoic acid	FA	Oxidized lipids	C17H32O2
MW0116215	[6]-Dehydrogingerdione	Aldehyde,Ketones,Esters	Ketones	C17H22O4
MW0139721	2-O-(3,5-Dimethoxy-4-hydroxycinnamoyl)-L-malic acid	Organic acid and Its derivatives	Organic acid and Its derivatives	C15H16O9
MW0119986	4-(Methylnitrosamino)-1-(3-pyridyl)-1-butanol	Heterocyclic compounds	Heterocyclic compounds	C10H15N3O2
MW0113150	4-Oxo-4-(pyridin-3-yl)butanal	Heterocyclic compounds	Heterocyclic compounds	C9H9NO2
MW0000185	Codeine	Alkaloids	Isoquinoline alkaloids	C18H21NO3
MW0012515	16,16-dimethyl-6-keto Prostaglandin E1	Hormones and hormone related compounds	Hormones and hormone related compounds	C22H36O6
FDATN00053	Fludarabine phosphate	Others	Medicine	C10H13FN5O7P
MW0148180	Debromohymenialdisine	Heterocyclic compounds	Heterocyclic compounds	C11H11N5O2
MW0123293	Chaetochromin	Others	Medicine	C30H26O10
MW0121819	6,7-Dichloro-3-hydroxy-2-quinoxalinecarboxylic acid	Organic acid and Its derivatives	Organic acid and Its derivatives	C9H4Cl2N2O3
MW0152764	Lovastatin acid	Organic acid and Its derivatives	Organic acid and Its derivatives	C24H38O6
MEDN1787	7,8,4'-Trihydroxyisoflavone	Flavonoids	Isoflavones	C15H10O5
MW0108286	Methyl sulfate	Others	Others	CH4O4S
MW0115613	2,2,2-Trifluoroethanol	Alcohol and amines	Alcohols	C2H3F3O
MW0109279	Piracetam	Others	Medicine	C6H10N2O2
MW0124110	Fenpiclonil	Others	Medicine	C11H6Cl2N2
MW0111693	1,2-Dihydroxy-5-(methylthio)pent-1-en-3-one	Aldehyde,Ketones,Esters	Ketones	C6H10O3S
MW0144061	8-Chloro-2-dibenzofuranol	Benzene and substituted derivatives	Benzene and substituted derivatives	C12H7ClO2
MW0105267	4-Oxatetradecanoic acid	Organic acid and Its derivatives	Organic acid and Its derivatives	C13H26O3
MW0012318	Coriolic acid	FA	Others	C18H32O3
MW0108905	N-Phenylacetylphenylalanine	Amino acid and Its metabolites	Amino acids	C17H17NO3
MW0014423	4alpha-Methyl-5alpha-cholesta-8,24-dien-3-one	Aldehyde,Ketones,Esters	Ketones	C28H44O
MW0010552	Acanthoside B	Lignans and Coumarins	Lignans	C28H36O13
MW0137875	Cerubidin	Heterocyclic compounds	Heterocyclic compounds	C27H29NO10
MW0007213	Formoterol	Benzene and substituted derivatives	Benzene and substituted derivatives	C19H24N2O4
MEDN1160	Mevalonate 5-phosphate	Organic acid and Its derivatives	Organic acid and Its derivatives	C6H13O7P
MW0015393	alpha-Dimorphecolic acid	FA	Oxidized lipids	C18H32O3
MW0144065	7-Chloro-2-dibenzofuranol	Benzene and substituted derivatives	Benzene and substituted derivatives	C12H7ClO2
MW0153387	Manniflavanone	Aldehyde,Ketones,Esters	Ketones	C30H22O13
MEDL02155	Threonic acid	Organic acid and Its derivatives	Organic acid and Its derivatives	C4H8O5
MEDN0338	DL-3-Phenyllactic acid	Organic acid and Its derivatives	Organic acid and Its derivatives	C9H10O3
MW0126120	Phosmet	Heterocyclic compounds	Heterocyclic compounds	C11H12NO4PS2
MEDP0875	FFA(19:1)	FA	FFA	C19H36O2
MEDL00575	L-Isoleucine	Amino acid and Its metabolites	Amino acids	C6H13NO2
MW0105438	Adenine	Nucleotide and Its metabolites	Nucleotide and Its metabolites	C5H5N5
MW0123240	Carvedilol	Others	Medicine	C24H26N2O4
MW0146939	3-Phorbinepropanoic acid, 21-carboxy-9-ethenyl-14-ethyl-4,8,13,18-tetramethyl-20-oxo-, (3S,4S,21R)-	Heterocyclic compounds	Heterocyclic compounds	C34H34N4O5
MW0142569	2-oxo-2H-pyran-4,6-dicarboxylic acid	Aldehyde,Ketones,Esters	Esters	C7H4O6
MW0123524	Dehydro-L-(+)-ascorbic acid dimer	Organic acid and Its derivatives	Organic acid and Its derivatives	C12H12O12
MW0013003	1-Stearoyl-2-linoleoyl-sn-glycero-3-phosphoethanolamine	GP	PE	C41H78NO8P
MW0142824	3beta,21-Dihydroxy-pregna-5,7,9(11)-trien-20-one diacetate	Aldehyde,Ketones,Esters	Esters	C25H32O5
MW0144117	9,11-methane-epoxy Prostaglandin F1alpha	Hormones and hormone related compounds	Hormones and hormone related compounds	C21H36O4
MW0124100	Felodipine	Heterocyclic compounds	Heterocyclic compounds	C18H19Cl2NO4
MW0150730	Unii-56S6M39J5V	Aldehyde,Ketones,Esters	Aldehydes	C15H22O2
MEDP2209	Meestrol	Hormones and hormone related compounds	Hormones and hormone related compounds	C21H26O2
MW0062233	Prostaglandin D3	Hormones and hormone related compounds	Hormones and hormone related compounds	C20H30O5
MW0137527	Borrelidin	Heterocyclic compounds	Heterocyclic compounds	C28H43NO6
MW0148304	D-Erythritol 4-phosphate	Organic acid and Its derivatives	Organic acid and Its derivatives	C4H11O7P
MW0141372	13-Azaprostanoic acid	FA	FFA	C19H37NO2
MEDN1433	6-trans-12-epi Leukotriene B4	FA	Oxidized lipids	C20H32O4
MW0141898	2-(p-Methoxyphenyl)-3-(m-chlorophenyl)acrylonitrile	Heterocyclic compounds	Heterocyclic compounds	C16H12ClNO
MW0154080	N-(6-Oxo-6H-dibenzo[b,d]pyran-3-yl)maleamic acid	Organic acid and Its derivatives	Organic acid and Its derivatives	C17H11NO5
MW0104938	3-[(3-carboxycyclohexyl)carbamoyl]-4-[3-[4-(4-cyclohexyloxybutoxy)phenyl]propoxy]benzoic Acid	Organic acid and Its derivatives	Organic acid and Its derivatives	C34H45NO8
MW0106016	BayCysLT2	Organic acid and Its derivatives	Organic acid and Its derivatives	C34H39NO8
MEDN0785	LTB4	FA	Oxidized lipids	C20H32O4
MW0102812	Iliren	FA	Oxidized lipids	C20H28O6S
MEDN0751	(±)12-HETE	FA	Oxidized lipids	C20H32O3
MW0012857	1-Methyluric acid	Amino acid and Its metabolites	Amino acid derivatives	C6H6N4O3
MW0054480	Lyngbic acid	FA	FFA	C15H28O3
MW0143975	7-Hydroxylauric acid	Aldehyde,Ketones,Esters	Esters	C12H24O3
MW0138577	Ivermectin	Heterocyclic compounds	Heterocyclic compounds	C48H74O14
MW0140734	Z-Phenylacetaldoxime	Benzene and substituted derivatives	Benzene and substituted derivatives	C8H9NO
MW0016211	alpha-Bixin	Organic acid and Its derivatives	Organic acid and Its derivatives	C25H30O4
MW0012919	LPE(18:0/0:0)	GP	LPE	C23H48NO7P
MEDN1520	Aleuritic acid	FA	Oxidized lipids	C16H32O5
MW0062278	Prostaglandin K1	Hormones and hormone related compounds	Hormones and hormone related compounds	C20H32O5
MEDN0311	Dodecanedioic Acid	FA	FFA	C12H22O4
MW0141493	16-Oxohexadecanoic acid	FA	Oxidized lipids	C16H30O3
MW0011982	(S)-10,16-Dihydroxyhexadecanoic acid	FA	Oxidized lipids	C16H32O4
MW0150615	gomisin N	Heterocyclic compounds	Heterocyclic compounds	C23H28O6
MEDN1206	3-Sulfocatechol	Benzene and substituted derivatives	Benzene and substituted derivatives	C6H6O5S
MW0142411	2-Hydroxychromene-2-carboxylic acid	Organic acid and Its derivatives	Organic acid and Its derivatives	C10H8O4
MW0115106	Pentitol	Carbohydrates and Its metabolites	Sugar alcohols	C5H12O5
MW0003729	3,8-Dihydroxy-1-methylanthraquinone-2-carboxylic acid	Benzene and substituted derivatives	Benzene and substituted derivatives	C16H10O6
MW0170017	Xanthine	Nucleotide and Its metabolites	Nucleotide and Its metabolites	C5H4N4O2
MW0009710	Salicylic acid	Benzene and substituted derivatives	Benzene and substituted derivatives	C7H6O3
MW0002834	2-Butyl-4-methylphenol	Benzene and substituted derivatives	Phenolics	C11H16O
MW0002884	Benzoic acid, 2-chloro-5-[(methylamino)sulfonyl]-	Benzene and substituted derivatives	Benzene and substituted derivatives	C8H8ClNO4S
MW0005333	Benzoic acid, 4-(1,1-dimethylethyl)-, [(2-hydroxy-1-naphthalenyl)methylene]hydrazide	Benzene and substituted derivatives	Benzene and substituted derivatives	C22H22N2O2
MW0013907	3a,7b,12a-Trihydroxyoxocholanyl-Glycine	Organic acid and Its derivatives	Organic acid and Its derivatives	C26H43NO6
MEDN0506	N-Acetylglucosamine 1-Phosphate	Carbohydrates and Its metabolites	Phosphate sugars	C8H16NO9P
MW0154719	Oleandolide	Heterocyclic compounds	Heterocyclic compounds	C20H34O7
MW0168744	Amlexanox	Heterocyclic compounds	Heterocyclic compounds	C16H14N2O4
MW0157084	S-methyl-5-thio-alpha-D-ribose 1-phosphate	Organic acid and Its derivatives	Organic acid and Its derivatives	C6H13O7PS
MW0063760	Teprenone	Terpenoids	Ditepenoids	C23H38O
MW0159335	Versicolorin A	Benzene and substituted derivatives	Benzene and substituted derivatives	C18H10O7
MW0063514	S-farnesylcysteine	Amino acid and Its metabolites	Amino acid derivatives	C18H31NO2S
MW0159863	Hypoxanthine	Nucleotide and Its metabolites	Nucleotide and Its metabolites	C5H4N4O
MW0063823	Tetrahydrocorticosterone	Hormones and hormone related compounds	Hormones and hormone related compounds	C21H34O4
[truncated: 1,999 more rows]
