# Supplementary material for: Distinct metabolomic signatures in allergic rhinitis with concurrent chronic spontaneous urticaria: an untargeted metabolomics analysis reveals novel biomarkers and pathway alterations
Source: Front Immunol. 2025 Jun 10;16:1555664. doi: 10.3389/fimmu.2025.1555664 (PMC12185459; doi:10.3389/fimmu.2025.1555664)
Supplement: Supplementary file 3 [file SupplementaryFile3.zip]

Archive with 73 entries (72 files):
- 20241027-Supplementary files 4-Figure4-pathway-36σ╝áσ¢╛/
- 20241027-Supplementary files 4-Figure4-pathway-36σ╝áσ¢╛/ko00071.png
- __MACOSX/20241027-Supplementary files 4-Figure4-pathway-36σ╝áσ¢╛/._ko00071.png
- 20241027-Supplementary files 4-Figure4-pathway-36σ╝áσ¢╛/ko04979.png
- __MACOSX/20241027-Supplementary files 4-Figure4-pathway-36σ╝áσ¢╛/._ko04979.png
- 20241027-Supplementary files 4-Figure4-pathway-36σ╝áσ¢╛/ko00061.png
- __MACOSX/20241027-Supplementary files 4-Figure4-pathway-36σ╝áσ¢╛/._ko00061.png
- 20241027-Supplementary files 4-Figure4-pathway-36σ╝áσ¢╛/ko00062.png
- __MACOSX/20241027-Supplementary files 4-Figure4-pathway-36σ╝áσ¢╛/._ko00062.png
- 20241027-Supplementary files 4-Figure4-pathway-36σ╝áσ¢╛/ko00561.png
- __MACOSX/20241027-Supplementary files 4-Figure4-pathway-36σ╝áσ¢╛/._ko00561.png
- 20241027-Supplementary files 4-Figure4-pathway-36σ╝áσ¢╛/ko04666.png
- __MACOSX/20241027-Supplementary files 4-Figure4-pathway-36σ╝áσ¢╛/._ko04666.png
- 20241027-Supplementary files 4-Figure4-pathway-36σ╝áσ¢╛/ko00562.png
- __MACOSX/20241027-Supplementary files 4-Figure4-pathway-36σ╝áσ¢╛/._ko00562.png
- 20241027-Supplementary files 4-Figure4-pathway-36σ╝áσ¢╛/ko05231.png
- __MACOSX/20241027-Supplementary files 4-Figure4-pathway-36σ╝áσ¢╛/._ko05231.png
- 20241027-Supplementary files 4-Figure4-pathway-36σ╝áσ¢╛/ko00360.png
- __MACOSX/20241027-Supplementary files 4-Figure4-pathway-36σ╝áσ¢╛/._ko00360.png
- 20241027-Supplementary files 4-Figure4-pathway-36σ╝áσ¢╛/ko04072.png
- __MACOSX/20241027-Supplementary files 4-Figure4-pathway-36σ╝áσ¢╛/._ko04072.png
- 20241027-Supplementary files 4-Figure4-pathway-36σ╝áσ¢╛/ko00980.png
- __MACOSX/20241027-Supplementary files 4-Figure4-pathway-36σ╝áσ¢╛/._ko00980.png
- 20241027-Supplementary files 4-Figure4-pathway-36σ╝áσ¢╛/ko00982.png
- __MACOSX/20241027-Supplementary files 4-Figure4-pathway-36σ╝áσ¢╛/._ko00982.png
- 20241027-Supplementary files 4-Figure4-pathway-36σ╝áσ¢╛/ko04070.png
- __MACOSX/20241027-Supplementary files 4-Figure4-pathway-36σ╝áσ¢╛/._ko04070.png
- 20241027-Supplementary files 4-Figure4-pathway-36σ╝áσ¢╛/ko00564.png
- __MACOSX/20241027-Supplementary files 4-Figure4-pathway-36σ╝áσ¢╛/._ko00564.png
- 20241027-Supplementary files 4-Figure4-pathway-36σ╝áσ¢╛/ko01040.png
- __MACOSX/20241027-Supplementary files 4-Figure4-pathway-36σ╝áσ¢╛/._ko01040.png
- 20241027-Supplementary files 4-Figure4-pathway-36σ╝áσ¢╛/ko02010.png
- __MACOSX/20241027-Supplementary files 4-Figure4-pathway-36σ╝áσ¢╛/._ko02010.png
- 20241027-Supplementary files 4-Figure4-pathway-36σ╝áσ¢╛/ko00983.png
- __MACOSX/20241027-Supplementary files 4-Figure4-pathway-36σ╝áσ¢╛/._ko00983.png
- 20241027-Supplementary files 4-Figure4-pathway-36σ╝áσ¢╛/ko05200.png
- __MACOSX/20241027-Supplementary files 4-Figure4-pathway-36σ╝áσ¢╛/._ko05200.png
- 20241027-Supplementary files 4-Figure4-pathway-36σ╝áσ¢╛/ko00591.png
- __MACOSX/20241027-Supplementary files 4-Figure4-pathway-36σ╝áσ¢╛/._ko00591.png
- 20241027-Supplementary files 4-Figure4-pathway-36σ╝áσ¢╛/ko00590.png
- __MACOSX/20241027-Supplementary files 4-Figure4-pathway-36σ╝áσ¢╛/._ko00590.png
- 20241027-Supplementary files 4-Figure4-pathway-36σ╝áσ¢╛/ko04912.png
- __MACOSX/20241027-Supplementary files 4-Figure4-pathway-36σ╝áσ¢╛/._ko04912.png
- 20241027-Supplementary files 4-Figure4-pathway-36σ╝áσ¢╛/ko05415.png
- __MACOSX/20241027-Supplementary files 4-Figure4-pathway-36σ╝áσ¢╛/._ko05415.png
- 20241027-Supplementary files 4-Figure4-pathway-36σ╝áσ¢╛/ko04723.png
- __MACOSX/20241027-Supplementary files 4-Figure4-pathway-36σ╝áσ¢╛/._ko04723.png
- 20241027-Supplementary files 4-Figure4-pathway-36σ╝áσ¢╛/ko00592.png
- __MACOSX/20241027-Supplementary files 4-Figure4-pathway-36σ╝áσ¢╛/._ko00592.png
- 20241027-Supplementary files 4-Figure4-pathway-36σ╝áσ¢╛/ko00140.png
- __MACOSX/20241027-Supplementary files 4-Figure4-pathway-36σ╝áσ¢╛/._ko00140.png
- 20241027-Supplementary files 4-Figure4-pathway-36σ╝áσ¢╛/ko00430.png
- __MACOSX/20241027-Supplementary files 4-Figure4-pathway-36σ╝áσ¢╛/._ko00430.png
- 20241027-Supplementary files 4-Figure4-pathway-36σ╝áσ¢╛/ko05212.png
- __MACOSX/20241027-Supplementary files 4-Figure4-pathway-36σ╝áσ¢╛/._ko05212.png
- 20241027-Supplementary files 4-Figure4-pathway-36σ╝áσ¢╛/ko01100.png
- __MACOSX/20241027-Supplementary files 4-Figure4-pathway-36σ╝áσ¢╛/._ko01100.png
- 20241027-Supplementary files 4-Figure4-pathway-36σ╝áσ¢╛/ko04976.png
- __MACOSX/20241027-Supplementary files 4-Figure4-pathway-36σ╝áσ¢╛/._ko04976.png
- 20241027-Supplementary files 4-Figure4-pathway-36σ╝áσ¢╛/ko00052.png
- __MACOSX/20241027-Supplementary files 4-Figure4-pathway-36σ╝áσ¢╛/._ko00052.png
- 20241027-Supplementary files 4-Figure4-pathway-36σ╝áσ¢╛/ko04975.png
- __MACOSX/20241027-Supplementary files 4-Figure4-pathway-36σ╝áσ¢╛/._ko04975.png
- 20241027-Supplementary files 4-Figure4-pathway-36σ╝áσ¢╛/ko01212.png
- __MACOSX/20241027-Supplementary files 4-Figure4-pathway-36σ╝áσ¢╛/._ko01212.png
- 20241027-Supplementary files 4-Figure4-pathway-36σ╝áσ¢╛/ko00051.png
- __MACOSX/20241027-Supplementary files 4-Figure4-pathway-36σ╝áσ¢╛/._ko00051.png
- 20241027-Supplementary files 4-Figure4-pathway-36σ╝áσ¢╛/ko00860.png
- __MACOSX/20241027-Supplementary files 4-Figure4-pathway-36σ╝áσ¢╛/._ko00860.png
- 20241027-Supplementary files 4-Figure4-pathway-36σ╝áσ¢╛/ko00120.png
- __MACOSX/20241027-Supplementary files 4-Figure4-pathway-36σ╝áσ¢╛/._ko00120.png
- 20241027-Supplementary files 4-Figure4-pathway-36σ╝áσ¢╛/ko04024.png
- __MACOSX/20241027-Supplementary files 4-Figure4-pathway-36σ╝áσ¢╛/._ko04024.png
